# Supplementary material for: From blur to blueprint: a fuzzy delphi methodology for evaluating early-stage emerging technologies—the case of end-of-life automotive traction battery disassembly
Source: Sci Rep. 2026 May 19;16:15516. doi: 10.1038/s41598-026-50592-1 (PMC13187476; doi:10.1038/s41598-026-50592-1)
Supplement: Supplementary file 2 — Supplementary Material 2 (Appendix E) [file 41598_2026_50592_MOESM2_ESM.xlsx]

## Sheet: Round 1 - criteria weighting
Expert ID-Criterion	Rating
Expert 1-Adaptability	Somewhat important
Expert 1-Flexibility	Somewhat important
Expert 1-Automatability	Mostly important
Expert 1-Capex	Neither important nor unimportant
Expert 1-Opex	Neither important nor unimportant
Expert 1-Digital compatibility	Somewhat not important
Expert 1-Environmental impact	Somewhat not important
Expert 1-Integratability	Somewhat important
Expert 1-Process robustness and reliability	Mostly important
Expert 1-Productivity	Mostly important
Expert 1-Purity of outfeed	Somewhat important
Expert 1-Qualification and availability of personnel	Neither important nor unimportant
Expert 1-Repurposability	Somewhat important
Expert 1-Safety	Mostly important
Expert 1-Scalability	Mostly important
Expert 1-Technology readiness	Extremely important
Expert 2-Adaptability	Extremely important
Expert 2-Flexibility	Extremely important
Expert 2-Automatability	Neither important nor unimportant
Expert 2-Capex	Mostly important
Expert 2-Opex	Mostly important
Expert 2-Digital compatibility	Somewhat not important
Expert 2-Environmental impact	Mostly important
Expert 2-Integratability	Somewhat not important
Expert 2-Process robustness and reliability	Mostly important
Expert 2-Productivity	Mostly important
Expert 2-Purity of outfeed	Somewhat important
Expert 2-Qualification and availability of personnel	Neither important nor unimportant
Expert 2-Repurposability	Somewhat not important
Expert 2-Safety	Mostly important
Expert 2-Scalability	Mostly important
Expert 2-Technology readiness	Somewhat important
Expert 3-Adaptability	Somewhat important
Expert 3-Flexibility	Mostly important
Expert 3-Automatability	Mostly important
Expert 3-Capex	Extremely important
Expert 3-Opex	Extremely important
Expert 3-Digital compatibility	Somewhat not important
Expert 3-Environmental impact	Extremely important
Expert 3-Integratability	Somewhat important
Expert 3-Process robustness and reliability	Mostly important
Expert 3-Productivity	Mostly important
Expert 3-Purity of outfeed	Extremely important
Expert 3-Qualification and availability of personnel	Neither important nor unimportant
Expert 3-Repurposability	Somewhat not important
Expert 3-Safety	Extremely important
Expert 3-Scalability	Mostly important
Expert 3-Technology readiness	Mostly important
Expert 4-Adaptability	Mostly important
Expert 4-Flexibility	Mostly important
Expert 4-Automatability	Mostly important
Expert 4-Capex	Extremely important
Expert 4-Opex	Extremely important
Expert 4-Digital compatibility	Mostly important
Expert 4-Environmental impact	Somewhat not important
Expert 4-Integratability	Somewhat important
Expert 4-Process robustness and reliability	Extremely important
Expert 4-Productivity	Mostly important
Expert 4-Purity of outfeed	Somewhat important
Expert 4-Qualification and availability of personnel	Mostly important
Expert 4-Repurposability	Mostly not important
Expert 4-Safety	Extremely important
Expert 4-Scalability	Mostly important
Expert 4-Technology readiness	Somewhat important
Expert 5-Adaptability	Mostly important
Expert 5-Flexibility	Somewhat not important
Expert 5-Automatability	Mostly important
Expert 5-Capex	Mostly important
Expert 5-Opex	Somewhat important
Expert 5-Digital compatibility	Neither important nor unimportant
Expert 5-Environmental impact	Neither important nor unimportant
Expert 5-Integratability	Somewhat important
Expert 5-Process robustness and reliability	Mostly important
Expert 5-Productivity	Mostly important
Expert 5-Purity of outfeed	Extremely important
Expert 5-Qualification and availability of personnel	Neither important nor unimportant
Expert 5-Repurposability	Mostly not important
Expert 5-Safety	Somewhat important
Expert 5-Scalability	Somewhat not important
Expert 5-Technology readiness	Mostly important
Expert 6-Adaptability	Somewhat important
Expert 6-Flexibility	Somewhat important
Expert 6-Automatability	Mostly important
Expert 6-Capex	Mostly important
Expert 6-Opex	Mostly important
Expert 6-Digital compatibility	Mostly important
Expert 6-Environmental impact	Extremely important
Expert 6-Integratability	Mostly important
Expert 6-Process robustness and reliability	Mostly important
Expert 6-Productivity	Mostly important
Expert 6-Purity of outfeed	Somewhat important
Expert 6-Qualification and availability of personnel	Somewhat important
Expert 6-Repurposability	Mostly important
Expert 6-Safety	Extremely important
Expert 6-Scalability	Extremely important
Expert 6-Technology readiness	Mostly important
Expert 7-Adaptability	Mostly important
Expert 7-Flexibility	Mostly important
Expert 7-Automatability	Extremely important
Expert 7-Capex	Mostly important
Expert 7-Opex	Mostly important
Expert 7-Digital compatibility	Somewhat not important
Expert 7-Environmental impact	Somewhat important
Expert 7-Integratability	Somewhat important
Expert 7-Process robustness and reliability	Extremely important
Expert 7-Productivity	Mostly important
Expert 7-Purity of outfeed	Mostly important
Expert 7-Qualification and availability of personnel	Somewhat important
Expert 7-Repurposability	Somewhat not important
Expert 7-Safety	Somewhat important
Expert 7-Scalability	Mostly important
Expert 7-Technology readiness	Extremely important
Expert 8-Adaptability	Somewhat important
Expert 8-Flexibility	Mostly important
Expert 8-Automatability	Somewhat important
Expert 8-Capex	Extremely important
Expert 8-Opex	Mostly important
Expert 8-Digital compatibility	Mostly important
Expert 8-Environmental impact	Neither important nor unimportant
Expert 8-Integratability	Neither important nor unimportant
Expert 8-Process robustness and reliability	Somewhat important
Expert 8-Productivity	Mostly important
Expert 8-Purity of outfeed	Mostly important
Expert 8-Qualification and availability of personnel	Somewhat important
Expert 8-Repurposability	Neither important nor unimportant
Expert 8-Safety	Extremely important
Expert 8-Scalability	Somewhat important
Expert 8-Technology readiness	Neither important nor unimportant
Expert 9-Adaptability	Mostly important
Expert 9-Flexibility	Extremely important
Expert 9-Automatability	Neither important nor unimportant
Expert 9-Capex	Somewhat important
Expert 9-Opex	Extremely important
Expert 9-Digital compatibility	Mostly important
Expert 9-Environmental impact	Somewhat important
Expert 9-Integratability	Somewhat important
Expert 9-Process robustness and reliability	Extremely important
Expert 9-Productivity	Mostly important
Expert 9-Purity of outfeed	Somewhat important
Expert 9-Qualification and availability of personnel	Extremely important
Expert 9-Repurposability	Neither important nor unimportant
Expert 9-Safety	Extremely important
Expert 9-Scalability	Mostly important
Expert 9-Technology readiness	Mostly important
Expert 10-Adaptability	Mostly important
Expert 10-Flexibility	Somewhat important
Expert 10-Automatability	Neither important nor unimportant
Expert 10-Capex	Mostly important
Expert 10-Opex	Somewhat not important
Expert 10-Digital compatibility	Somewhat important
Expert 10-Environmental impact	Neither important nor unimportant
Expert 10-Integratability	Neither important nor unimportant
Expert 10-Process robustness and reliability	Somewhat important
Expert 10-Productivity	Mostly important
Expert 10-Purity of outfeed	Somewhat important
Expert 10-Qualification and availability of personnel	Neither important nor unimportant
Expert 10-Repurposability	Somewhat not important
Expert 10-Safety	Mostly important
Expert 10-Scalability	Neither important nor unimportant
Expert 10-Technology readiness	Somewhat important
Expert 11-Adaptability	Mostly important
Expert 11-Flexibility	Extremely important
Expert 11-Automatability	Mostly important
Expert 11-Capex	Somewhat important
Expert 11-Opex	Mostly important
Expert 11-Digital compatibility	Mostly important
Expert 11-Environmental impact	Somewhat important
Expert 11-Integratability	Somewhat important
Expert 11-Process robustness and reliability	Extremely important
Expert 11-Productivity	Extremely important
Expert 11-Purity of outfeed	Mostly important
Expert 11-Qualification and availability of personnel	Somewhat important
Expert 11-Repurposability	Mostly important
Expert 11-Safety	Extremely important
Expert 11-Scalability	Extremely important
Expert 11-Technology readiness	Mostly important
Expert 12-Adaptability	Mostly important
Expert 12-Flexibility	Mostly important
Expert 12-Automatability	Somewhat important
Expert 12-Capex	Somewhat not important
Expert 12-Opex	Somewhat not important
Expert 12-Digital compatibility	Somewhat important
Expert 12-Environmental impact	Somewhat important
Expert 12-Integratability	Somewhat important
Expert 12-Process robustness and reliability	Extremely important
Expert 12-Productivity	Mostly important
Expert 12-Purity of outfeed	Mostly important
Expert 12-Qualification and availability of personnel	Neither important nor unimportant
Expert 12-Repurposability	Neither important nor unimportant
Expert 12-Safety	Somewhat important
Expert 12-Scalability	Extremely important
Expert 12-Technology readiness	Mostly important
Expert 13-Adaptability	Extremely important
Expert 13-Flexibility	Extremely important
Expert 13-Automatability	Somewhat not important
Expert 13-Capex	Mostly important
Expert 13-Opex	Mostly important
Expert 13-Digital compatibility	Neither important nor unimportant
Expert 13-Environmental impact	Somewhat important
Expert 13-Integratability	Neither important nor unimportant
Expert 13-Process robustness and reliability	Extremely important
Expert 13-Productivity	Extremely important
Expert 13-Purity of outfeed	Extremely important
Expert 13-Qualification and availability of personnel	Mostly important
Expert 13-Repurposability	Neither important nor unimportant
Expert 13-Safety	Extremely important
Expert 13-Scalability	Somewhat not important
Expert 13-Technology readiness	Extremely important

## Sheet: Round 1 - technology evaluation
Expert ID#Criterion#Technology	Rating
Expert 1#Adaptability&Laser	Mostly good performance
Expert 1#Adaptability&Shear / Knife	Somewhat good performance
Expert 1#Adaptability&Milling	Mostly good performance
Expert 1#Adaptability&Rotary cutting tool	Somewhat good performance
Expert 1#Adaptability&Water jet	Mostly good performance
Expert 1#Adaptability&Robotic unscrewing	Neither good nor poor performance
Expert 1#Adaptability&Toolless manual removal	Mostly good performance
Expert 1#Adaptability&Shredding	Excellent performance
Expert 1#Flexibility&Laser	Mostly good performance
Expert 1#Flexibility&Shear / Knife	Somewhat good performance
Expert 1#Flexibility&Milling	Mostly good performance
Expert 1#Flexibility&Rotary cutting tool	Somewhat good performance
Expert 1#Flexibility&Water jet	Mostly good performance
Expert 1#Flexibility&Robotic unscrewing	Neither good nor poor performance
Expert 1#Flexibility&Toolless manual removal	Mostly good performance
Expert 1#Flexibility&Shredding	Excellent performance
Expert 1#Automatability&Laser	Excellent performance
Expert 1#Automatability&Shear / Knife	Somewhat good performance
Expert 1#Automatability&Milling	Mostly good performance
Expert 1#Automatability&Rotary cutting tool	Somewhat poor performance
Expert 1#Automatability&Water jet	Excellent performance
Expert 1#Automatability&Robotic unscrewing	Neither good nor poor performance
Expert 1#Automatability&Toolless manual removal	Somewhat poor performance
Expert 1#Automatability&Shredding	Excellent performance
Expert 1#Capex&Laser	Mostly poor performance
Expert 1#Capex&Shear / Knife	Neither good nor poor performance
Expert 1#Capex&Milling	Somewhat poor performance
Expert 1#Capex&Rotary cutting tool	Neither good nor poor performance
Expert 1#Capex&Water jet	Mostly poor performance
Expert 1#Capex&Robotic unscrewing	Somewhat poor performance
Expert 1#Capex&Toolless manual removal	Somewhat good performance
Expert 1#Capex&Shredding	Somewhat good performance
Expert 1#Opex&Laser	Mostly good performance
Expert 1#Opex&Shear / Knife	Somewhat good performance
Expert 1#Opex&Milling	Somewhat good performance
Expert 1#Opex&Rotary cutting tool	Somewhat good performance
Expert 1#Opex&Water jet	Somewhat poor performance
Expert 1#Opex&Robotic unscrewing	Mostly good performance
Expert 1#Opex&Toolless manual removal	Very poor performance
Expert 1#Opex&Shredding	Mostly good performance
Expert 1#Digital compatibility&Laser	Excellent performance
Expert 1#Digital compatibility&Shear / Knife	Neither good nor poor performance
Expert 1#Digital compatibility&Milling	Excellent performance
Expert 1#Digital compatibility&Rotary cutting tool	Neither good nor poor performance
Expert 1#Digital compatibility&Water jet	Excellent performance
Expert 1#Digital compatibility&Robotic unscrewing	Mostly good performance
Expert 1#Digital compatibility&Toolless manual removal	Mostly poor performance
Expert 1#Digital compatibility&Shredding	Neither good nor poor performance
Expert 1#Environmental impact&Laser	Mostly good performance
Expert 1#Environmental impact&Shear / Knife	Mostly good performance
Expert 1#Environmental impact&Milling	Mostly good performance
Expert 1#Environmental impact&Rotary cutting tool	Somewhat poor performance
Expert 1#Environmental impact&Water jet	Mostly poor performance
Expert 1#Environmental impact&Robotic unscrewing	Mostly good performance
Expert 1#Environmental impact&Toolless manual removal	Mostly good performance
Expert 1#Environmental impact&Shredding	Mostly poor performance
Expert 1#Integratability&Laser	Mostly good performance
Expert 1#Integratability&Shear / Knife	Somewhat good performance
Expert 1#Integratability&Milling	Mostly good performance
Expert 1#Integratability&Rotary cutting tool	Somewhat good performance
Expert 1#Integratability&Water jet	Mostly good performance
Expert 1#Integratability&Robotic unscrewing	Somewhat good performance
Expert 1#Integratability&Toolless manual removal	Somewhat poor performance
Expert 1#Integratability&Shredding	Mostly good performance
Expert 1#Process robustness and reliability&Laser	Mostly good performance
Expert 1#Process robustness and reliability&Shear / Knife	Somewhat poor performance
Expert 1#Process robustness and reliability&Milling	Somewhat good performance
Expert 1#Process robustness and reliability&Rotary cutting tool	Somewhat poor performance
Expert 1#Process robustness and reliability&Water jet	Mostly good performance
Expert 1#Process robustness and reliability&Robotic unscrewing	Neither good nor poor performance
Expert 1#Process robustness and reliability&Toolless manual removal	Somewhat good performance
Expert 1#Process robustness and reliability&Shredding	Mostly good performance
Expert 1#Productivity&Laser	Mostly good performance
Expert 1#Productivity&Shear / Knife	Somewhat poor performance
Expert 1#Productivity&Milling	Somewhat poor performance
Expert 1#Productivity&Rotary cutting tool	Mostly poor performance
Expert 1#Productivity&Water jet	Mostly good performance
Expert 1#Productivity&Robotic unscrewing	Somewhat poor performance
Expert 1#Productivity&Toolless manual removal	Mostly poor performance
Expert 1#Productivity&Shredding	Mostly good performance
Expert 1#Purity of outfeed&Laser	Mostly good performance
Expert 1#Purity of outfeed&Shear / Knife	Somewhat good performance
Expert 1#Purity of outfeed&Milling	Neither good nor poor performance
Expert 1#Purity of outfeed&Rotary cutting tool	Somewhat poor performance
Expert 1#Purity of outfeed&Water jet	Mostly poor performance
Expert 1#Purity of outfeed&Robotic unscrewing	Mostly good performance
Expert 1#Purity of outfeed&Toolless manual removal	Mostly good performance
Expert 1#Purity of outfeed&Shredding	Very poor performance
Expert 1#Qualification and availability of personnel&Laser	Mostly good performance
Expert 1#Qualification and availability of personnel&Shear / Knife	Somewhat poor performance
Expert 1#Qualification and availability of personnel&Milling	Mostly good performance
Expert 1#Qualification and availability of personnel&Rotary cutting tool	Mostly poor performance
Expert 1#Qualification and availability of personnel&Water jet	Mostly good performance
Expert 1#Qualification and availability of personnel&Robotic unscrewing	Somewhat poor performance
Expert 1#Qualification and availability of personnel&Toolless manual removal	Neither good nor poor performance
Expert 1#Qualification and availability of personnel&Shredding	Mostly good performance
Expert 1#Repurposability&Laser	Neither good nor poor performance
Expert 1#Repurposability&Shear / Knife	Somewhat poor performance
Expert 1#Repurposability&Milling	Neither good nor poor performance
Expert 1#Repurposability&Rotary cutting tool	Somewhat poor performance
Expert 1#Repurposability&Water jet	Very poor performance
Expert 1#Repurposability&Robotic unscrewing	Mostly good performance
Expert 1#Repurposability&Toolless manual removal	Mostly good performance
Expert 1#Repurposability&Shredding	Very poor performance
Expert 1#Safety&Laser	Somewhat good performance
Expert 1#Safety&Shear / Knife	Somewhat poor performance
Expert 1#Safety&Milling	Somewhat good performance
Expert 1#Safety&Rotary cutting tool	Somewhat poor performance
Expert 1#Safety&Water jet	Somewhat good performance
Expert 1#Safety&Robotic unscrewing	Somewhat good performance
Expert 1#Safety&Toolless manual removal	Neither good nor poor performance
Expert 1#Safety&Shredding	Somewhat good performance
Expert 1#Scalability&Laser	Neither good nor poor performance
Expert 1#Scalability&Shear / Knife	Neither good nor poor performance
Expert 1#Scalability&Milling	Neither good nor poor performance
Expert 1#Scalability&Rotary cutting tool	Neither good nor poor performance
Expert 1#Scalability&Water jet	Neither good nor poor performance
Expert 1#Scalability&Robotic unscrewing	Neither good nor poor performance
Expert 1#Scalability&Toolless manual removal	Somewhat poor performance
Expert 1#Scalability&Shredding	Neither good nor poor performance
Expert 1#Technology readiness&Laser	Mostly good performance
Expert 1#Technology readiness&Shear / Knife	Somewhat poor performance
Expert 1#Technology readiness&Milling	Somewhat good performance
Expert 1#Technology readiness&Rotary cutting tool	Somewhat poor performance
Expert 1#Technology readiness&Water jet	Somewhat good performance
Expert 1#Technology readiness&Robotic unscrewing	Neither good nor poor performance
Expert 1#Technology readiness&Toolless manual removal	Mostly good performance
Expert 1#Technology readiness&Shredding	Mostly good performance
Expert 2#Adaptability&Laser	Mostly good performance
Expert 2#Adaptability&Shear / Knife	Somewhat poor performance
Expert 2#Adaptability&Milling	Very poor performance
Expert 2#Adaptability&Rotary cutting tool	Very poor performance
Expert 2#Adaptability&Water jet	Very poor performance
Expert 2#Adaptability&Robotic unscrewing	Somewhat poor performance
Expert 2#Adaptability&Toolless manual removal	Somewhat good performance
Expert 2#Adaptability&Shredding	Excellent performance
Expert 2#Flexibility&Laser	Mostly good performance
Expert 2#Flexibility&Shear / Knife	Somewhat poor performance
Expert 2#Flexibility&Milling	Very poor performance
Expert 2#Flexibility&Rotary cutting tool	Very poor performance
Expert 2#Flexibility&Water jet	Very poor performance
Expert 2#Flexibility&Robotic unscrewing	Somewhat poor performance
Expert 2#Flexibility&Toolless manual removal	Somewhat good performance
Expert 2#Flexibility&Shredding	Excellent performance
Expert 2#Automatability&Laser	Excellent performance
Expert 2#Automatability&Shear / Knife	Somewhat poor performance
Expert 2#Automatability&Milling	Mostly poor performance
Expert 2#Automatability&Rotary cutting tool	Very poor performance
Expert 2#Automatability&Water jet	Very poor performance
Expert 2#Automatability&Robotic unscrewing	Somewhat good performance
Expert 2#Automatability&Toolless manual removal	Very poor performance
Expert 2#Automatability&Shredding	Excellent performance
Expert 2#Capex&Laser	Mostly poor performance
Expert 2#Capex&Shear / Knife	Somewhat good performance
Expert 2#Capex&Milling	Somewhat poor performance
Expert 2#Capex&Rotary cutting tool	Somewhat poor performance
Expert 2#Capex&Water jet	Mostly poor performance
Expert 2#Capex&Robotic unscrewing	Somewhat good performance
Expert 2#Capex&Toolless manual removal	Somewhat good performance
Expert 2#Capex&Shredding	Mostly good performance
Expert 2#Opex&Laser	Somewhat good performance
Expert 2#Opex&Shear / Knife	Mostly good performance
Expert 2#Opex&Milling	Neither good nor poor performance
Expert 2#Opex&Rotary cutting tool	Neither good nor poor performance
Expert 2#Opex&Water jet	Somewhat poor performance
Expert 2#Opex&Robotic unscrewing	Mostly good performance
Expert 2#Opex&Toolless manual removal	Very poor performance
Expert 2#Opex&Shredding	Somewhat good performance
Expert 2#Digital compatibility&Laser	Excellent performance
Expert 2#Digital compatibility&Shear / Knife	Mostly poor performance
Expert 2#Digital compatibility&Milling	Somewhat good performance
Expert 2#Digital compatibility&Rotary cutting tool	Mostly poor performance
Expert 2#Digital compatibility&Water jet	Mostly good performance
Expert 2#Digital compatibility&Robotic unscrewing	Mostly good performance
Expert 2#Digital compatibility&Toolless manual removal	Neither good nor poor performance
Expert 2#Digital compatibility&Shredding	Somewhat good performance
Expert 2#Environmental impact&Laser	Somewhat good performance
Expert 2#Environmental impact&Shear / Knife	Mostly good performance
Expert 2#Environmental impact&Milling	Mostly good performance
Expert 2#Environmental impact&Rotary cutting tool	Mostly good performance
Expert 2#Environmental impact&Water jet	Very poor performance
Expert 2#Environmental impact&Robotic unscrewing	Mostly good performance
Expert 2#Environmental impact&Toolless manual removal	Mostly good performance
Expert 2#Environmental impact&Shredding	Somewhat poor performance
Expert 2#Integratability&Laser	Mostly good performance
Expert 2#Integratability&Shear / Knife	Somewhat poor performance
Expert 2#Integratability&Milling	Somewhat poor performance
Expert 2#Integratability&Rotary cutting tool	Somewhat poor performance
Expert 2#Integratability&Water jet	Somewhat good performance
Expert 2#Integratability&Robotic unscrewing	Somewhat good performance
Expert 2#Integratability&Toolless manual removal	Mostly good performance
Expert 2#Integratability&Shredding	Mostly good performance
Expert 2#Process robustness and reliability&Laser	Mostly good performance
Expert 2#Process robustness and reliability&Shear / Knife	Somewhat poor performance
Expert 2#Process robustness and reliability&Milling	Mostly poor performance
Expert 2#Process robustness and reliability&Rotary cutting tool	Mostly poor performance
Expert 2#Process robustness and reliability&Water jet	Mostly good performance
Expert 2#Process robustness and reliability&Robotic unscrewing	Mostly poor performance
Expert 2#Process robustness and reliability&Toolless manual removal	Mostly poor performance
Expert 2#Process robustness and reliability&Shredding	Mostly good performance
Expert 2#Productivity&Laser	Excellent performance
Expert 2#Productivity&Shear / Knife	Mostly poor performance
Expert 2#Productivity&Milling	Mostly poor performance
Expert 2#Productivity&Rotary cutting tool	Mostly poor performance
Expert 2#Productivity&Water jet	Mostly good performance
Expert 2#Productivity&Robotic unscrewing	Mostly poor performance
Expert 2#Productivity&Toolless manual removal	Mostly poor performance
Expert 2#Productivity&Shredding	Excellent performance
Expert 2#Purity of outfeed&Laser	Excellent performance
Expert 2#Purity of outfeed&Shear / Knife	Mostly good performance
Expert 2#Purity of outfeed&Milling	Somewhat poor performance
Expert 2#Purity of outfeed&Rotary cutting tool	Somewhat good performance
Expert 2#Purity of outfeed&Water jet	Mostly poor performance
Expert 2#Purity of outfeed&Robotic unscrewing	Mostly good performance
Expert 2#Purity of outfeed&Toolless manual removal	Mostly good performance
Expert 2#Purity of outfeed&Shredding	Very poor performance
Expert 2#Qualification and availability of personnel&Laser	Mostly poor performance
Expert 2#Qualification and availability of personnel&Shear / Knife	Somewhat good performance
Expert 2#Qualification and availability of personnel&Milling	Somewhat poor performance
Expert 2#Qualification and availability of personnel&Rotary cutting tool	Somewhat poor performance
Expert 2#Qualification and availability of personnel&Water jet	Mostly good performance
Expert 2#Qualification and availability of personnel&Robotic unscrewing	Somewhat poor performance
Expert 2#Qualification and availability of personnel&Toolless manual removal	Mostly good performance
Expert 2#Qualification and availability of personnel&Shredding	Mostly good performance
Expert 2#Repurposability&Laser	Somewhat good performance
Expert 2#Repurposability&Shear / Knife	Somewhat good performance
Expert 2#Repurposability&Milling	Somewhat good performance
Expert 2#Repurposability&Rotary cutting tool	Somewhat good performance
Expert 2#Repurposability&Water jet	Mostly poor performance
Expert 2#Repurposability&Robotic unscrewing	Mostly good performance
Expert 2#Repurposability&Toolless manual removal	Mostly good performance
Expert 2#Repurposability&Shredding	Very poor performance
Expert 2#Safety&Laser	Mostly poor performance
Expert 2#Safety&Shear / Knife	Somewhat poor performance
Expert 2#Safety&Milling	Somewhat poor performance
Expert 2#Safety&Rotary cutting tool	Somewhat poor performance
Expert 2#Safety&Water jet	Mostly poor performance
Expert 2#Safety&Robotic unscrewing	Mostly good performance
Expert 2#Safety&Toolless manual removal	Mostly good performance
Expert 2#Safety&Shredding	Mostly poor performance
Expert 2#Scalability&Laser	Mostly good performance
Expert 2#Scalability&Shear / Knife	Somewhat poor performance
Expert 2#Scalability&Milling	Somewhat poor performance
Expert 2#Scalability&Rotary cutting tool	Somewhat poor performance
Expert 2#Scalability&Water jet	Somewhat good performance
Expert 2#Scalability&Robotic unscrewing	Somewhat poor performance
Expert 2#Scalability&Toolless manual removal	Mostly poor performance
Expert 2#Scalability&Shredding	Excellent performance
Expert 2#Technology readiness&Laser	Excellent performance
Expert 2#Technology readiness&Shear / Knife	Mostly good performance
Expert 2#Technology readiness&Milling	Mostly good performance
Expert 2#Technology readiness&Rotary cutting tool	Mostly good performance
Expert 2#Technology readiness&Water jet	Mostly good performance
Expert 2#Technology readiness&Robotic unscrewing	Somewhat good performance
Expert 2#Technology readiness&Toolless manual removal	Somewhat good performance
Expert 2#Technology readiness&Shredding	Mostly good performance
Expert 3#Adaptability&Laser	Somewhat good performance
Expert 3#Adaptability&Shear / Knife	Somewhat poor performance
Expert 3#Adaptability&Milling	Neither good nor poor performance
Expert 3#Adaptability&Rotary cutting tool	Somewhat good performance
Expert 3#Adaptability&Water jet	Somewhat good performance
Expert 3#Adaptability&Robotic unscrewing	Mostly good performance
Expert 3#Adaptability&Toolless manual removal	Somewhat good performance
Expert 3#Adaptability&Shredding	Excellent performance
Expert 3#Flexibility&Laser	Somewhat good performance
Expert 3#Flexibility&Shear / Knife	Somewhat poor performance
Expert 3#Flexibility&Milling	Neither good nor poor performance
Expert 3#Flexibility&Rotary cutting tool	Somewhat good performance
Expert 3#Flexibility&Water jet	Somewhat good performance
Expert 3#Flexibility&Robotic unscrewing	Mostly good performance
Expert 3#Flexibility&Toolless manual removal	Somewhat good performance
Expert 3#Flexibility&Shredding	Excellent performance
Expert 3#Automatability&Laser	Somewhat good performance
Expert 3#Automatability&Shear / Knife	Somewhat good performance
Expert 3#Automatability&Milling	Somewhat good performance
Expert 3#Automatability&Rotary cutting tool	Neither good nor poor performance
Expert 3#Automatability&Water jet	Neither good nor poor performance
Expert 3#Automatability&Robotic unscrewing	Somewhat good performance
Expert 3#Automatability&Toolless manual removal	Very poor performance
Expert 3#Automatability&Shredding	Excellent performance
Expert 3#Capex&Laser	Mostly poor performance
Expert 3#Capex&Shear / Knife	Mostly good performance
Expert 3#Capex&Milling	Neither good nor poor performance
Expert 3#Capex&Rotary cutting tool	Somewhat good performance
Expert 3#Capex&Water jet	Mostly poor performance
Expert 3#Capex&Robotic unscrewing	Somewhat good performance
Expert 3#Capex&Toolless manual removal	Excellent performance
Expert 3#Capex&Shredding	Mostly poor performance
Expert 3#Opex&Laser	Somewhat good performance
Expert 3#Opex&Shear / Knife	Somewhat good performance
Expert 3#Opex&Milling	Somewhat good performance
Expert 3#Opex&Rotary cutting tool	Somewhat good performance
Expert 3#Opex&Water jet	Somewhat good performance
Expert 3#Opex&Robotic unscrewing	Mostly poor performance
Expert 3#Opex&Toolless manual removal	Mostly poor performance
Expert 3#Opex&Shredding	Somewhat good performance
Expert 3#Digital compatibility&Laser	Neither good nor poor performance
Expert 3#Digital compatibility&Shear / Knife	Neither good nor poor performance
Expert 3#Digital compatibility&Milling	Neither good nor poor performance
Expert 3#Digital compatibility&Rotary cutting tool	Neither good nor poor performance
Expert 3#Digital compatibility&Water jet	Neither good nor poor performance
Expert 3#Digital compatibility&Robotic unscrewing	Mostly poor performance
Expert 3#Digital compatibility&Toolless manual removal	Mostly poor performance
Expert 3#Digital compatibility&Shredding	Neither good nor poor performance
Expert 3#Environmental impact&Laser	Neither good nor poor performance
Expert 3#Environmental impact&Shear / Knife	Neither good nor poor performance
Expert 3#Environmental impact&Milling	Neither good nor poor performance
Expert 3#Environmental impact&Rotary cutting tool	Neither good nor poor performance
Expert 3#Environmental impact&Water jet	Somewhat poor performance
Expert 3#Environmental impact&Robotic unscrewing	Somewhat good performance
Expert 3#Environmental impact&Toolless manual removal	Somewhat good performance
Expert 3#Environmental impact&Shredding	Neither good nor poor performance
Expert 3#Integratability&Laser	Somewhat good performance
Expert 3#Integratability&Shear / Knife	Somewhat good performance
Expert 3#Integratability&Milling	Somewhat good performance
Expert 3#Integratability&Rotary cutting tool	Somewhat poor performance
Expert 3#Integratability&Water jet	Mostly poor performance
Expert 3#Integratability&Robotic unscrewing	Somewhat poor performance
Expert 3#Integratability&Toolless manual removal	Somewhat poor performance
Expert 3#Integratability&Shredding	Mostly good performance
Expert 3#Process robustness and reliability&Laser	Neither good nor poor performance
Expert 3#Process robustness and reliability&Shear / Knife	Somewhat good performance
Expert 3#Process robustness and reliability&Milling	Neither good nor poor performance
Expert 3#Process robustness and reliability&Rotary cutting tool	Neither good nor poor performance
Expert 3#Process robustness and reliability&Water jet	Neither good nor poor performance
Expert 3#Process robustness and reliability&Robotic unscrewing	Somewhat good performance
Expert 3#Process robustness and reliability&Toolless manual removal	Neither good nor poor performance
Expert 3#Process robustness and reliability&Shredding	Excellent performance
Expert 3#Productivity&Laser	Neither good nor poor performance
Expert 3#Productivity&Shear / Knife	Neither good nor poor performance
Expert 3#Productivity&Milling	Neither good nor poor performance
Expert 3#Productivity&Rotary cutting tool	Neither good nor poor performance
Expert 3#Productivity&Water jet	Neither good nor poor performance
Expert 3#Productivity&Robotic unscrewing	Neither good nor poor performance
Expert 3#Productivity&Toolless manual removal	Neither good nor poor performance
Expert 3#Productivity&Shredding	Excellent performance
Expert 3#Purity of outfeed&Laser	Mostly good performance
Expert 3#Purity of outfeed&Shear / Knife	Neither good nor poor performance
Expert 3#Purity of outfeed&Milling	Neither good nor poor performance
Expert 3#Purity of outfeed&Rotary cutting tool	Neither good nor poor performance
Expert 3#Purity of outfeed&Water jet	Mostly poor performance
Expert 3#Purity of outfeed&Robotic unscrewing	Excellent performance
Expert 3#Purity of outfeed&Toolless manual removal	Mostly good performance
Expert 3#Purity of outfeed&Shredding	Very poor performance
Expert 3#Qualification and availability of personnel&Laser	Neither good nor poor performance
Expert 3#Qualification and availability of personnel&Shear / Knife	Somewhat good performance
Expert 3#Qualification and availability of personnel&Milling	Neither good nor poor performance
Expert 3#Qualification and availability of personnel&Rotary cutting tool	Somewhat good performance
Expert 3#Qualification and availability of personnel&Water jet	Neither good nor poor performance
Expert 3#Qualification and availability of personnel&Robotic unscrewing	Somewhat good performance
Expert 3#Qualification and availability of personnel&Toolless manual removal	Somewhat good performance
Expert 3#Qualification and availability of personnel&Shredding	Somewhat good performance
Expert 3#Repurposability&Laser	Neither good nor poor performance
Expert 3#Repurposability&Shear / Knife	Neither good nor poor performance
Expert 3#Repurposability&Milling	Neither good nor poor performance
Expert 3#Repurposability&Rotary cutting tool	Neither good nor poor performance
Expert 3#Repurposability&Water jet	Mostly poor performance
Expert 3#Repurposability&Robotic unscrewing	Mostly good performance
Expert 3#Repurposability&Toolless manual removal	Mostly good performance
Expert 3#Repurposability&Shredding	Very poor performance
Expert 3#Safety&Laser	Mostly good performance
Expert 3#Safety&Shear / Knife	Somewhat good performance
Expert 3#Safety&Milling	Somewhat good performance
Expert 3#Safety&Rotary cutting tool	Neither good nor poor performance
Expert 3#Safety&Water jet	Neither good nor poor performance
Expert 3#Safety&Robotic unscrewing	Mostly good performance
Expert 3#Safety&Toolless manual removal	Mostly good performance
Expert 3#Safety&Shredding	Mostly good performance
Expert 3#Scalability&Laser	Neither good nor poor performance
Expert 3#Scalability&Shear / Knife	Neither good nor poor performance
Expert 3#Scalability&Milling	Neither good nor poor performance
Expert 3#Scalability&Rotary cutting tool	Neither good nor poor performance
Expert 3#Scalability&Water jet	Somewhat poor performance
Expert 3#Scalability&Robotic unscrewing	Neither good nor poor performance
Expert 3#Scalability&Toolless manual removal	Neither good nor poor performance
Expert 3#Scalability&Shredding	Excellent performance
Expert 3#Technology readiness&Laser	Somewhat good performance
Expert 3#Technology readiness&Shear / Knife	Somewhat good performance
Expert 3#Technology readiness&Milling	Somewhat good performance
Expert 3#Technology readiness&Rotary cutting tool	Mostly good performance
Expert 3#Technology readiness&Water jet	Somewhat poor performance
Expert 3#Technology readiness&Robotic unscrewing	Mostly good performance
Expert 3#Technology readiness&Toolless manual removal	Mostly good performance
Expert 3#Technology readiness&Shredding	Mostly good performance
Expert 4#Adaptability&Laser	Somewhat poor performance
Expert 4#Adaptability&Shear / Knife	Somewhat poor performance
Expert 4#Adaptability&Milling	Mostly poor performance
Expert 4#Adaptability&Rotary cutting tool	Somewhat poor performance
Expert 4#Adaptability&Water jet	Somewhat poor performance
Expert 4#Adaptability&Robotic unscrewing	Very poor performance
Expert 4#Adaptability&Toolless manual removal	Excellent performance
Expert 4#Adaptability&Shredding	Mostly good performance
Expert 4#Flexibility&Laser	Somewhat poor performance
Expert 4#Flexibility&Shear / Knife	Somewhat poor performance
Expert 4#Flexibility&Milling	Mostly poor performance
Expert 4#Flexibility&Rotary cutting tool	Somewhat poor performance
Expert 4#Flexibility&Water jet	Somewhat poor performance
Expert 4#Flexibility&Robotic unscrewing	Very poor performance
Expert 4#Flexibility&Toolless manual removal	Excellent performance
Expert 4#Flexibility&Shredding	Mostly good performance
Expert 4#Automatability&Laser	Excellent performance
Expert 4#Automatability&Shear / Knife	Excellent performance
Expert 4#Automatability&Milling	Excellent performance
Expert 4#Automatability&Rotary cutting tool	Excellent performance
Expert 4#Automatability&Water jet	Excellent performance
Expert 4#Automatability&Robotic unscrewing	Somewhat poor performance
Expert 4#Automatability&Toolless manual removal	Very poor performance
Expert 4#Automatability&Shredding	Excellent performance
Expert 4#Capex&Laser	Neither good nor poor performance
Expert 4#Capex&Shear / Knife	Neither good nor poor performance
Expert 4#Capex&Milling	Neither good nor poor performance
Expert 4#Capex&Rotary cutting tool	Neither good nor poor performance
Expert 4#Capex&Water jet	Neither good nor poor performance
Expert 4#Capex&Robotic unscrewing	Neither good nor poor performance
Expert 4#Capex&Toolless manual removal	Neither good nor poor performance
Expert 4#Capex&Shredding	Neither good nor poor performance
Expert 4#Opex&Laser	Neither good nor poor performance
Expert 4#Opex&Shear / Knife	Neither good nor poor performance
Expert 4#Opex&Milling	Neither good nor poor performance
Expert 4#Opex&Rotary cutting tool	Neither good nor poor performance
Expert 4#Opex&Water jet	Neither good nor poor performance
Expert 4#Opex&Robotic unscrewing	Neither good nor poor performance
Expert 4#Opex&Toolless manual removal	Neither good nor poor performance
Expert 4#Opex&Shredding	Neither good nor poor performance
Expert 4#Digital compatibility&Laser	Mostly good performance
Expert 4#Digital compatibility&Shear / Knife	Neither good nor poor performance
Expert 4#Digital compatibility&Milling	Mostly good performance
Expert 4#Digital compatibility&Rotary cutting tool	Neither good nor poor performance
Expert 4#Digital compatibility&Water jet	Neither good nor poor performance
Expert 4#Digital compatibility&Robotic unscrewing	Neither good nor poor performance
Expert 4#Digital compatibility&Toolless manual removal	Mostly poor performance
Expert 4#Digital compatibility&Shredding	Neither good nor poor performance
Expert 4#Environmental impact&Laser	Neither good nor poor performance
Expert 4#Environmental impact&Shear / Knife	Neither good nor poor performance
Expert 4#Environmental impact&Milling	Neither good nor poor performance
Expert 4#Environmental impact&Rotary cutting tool	Neither good nor poor performance
Expert 4#Environmental impact&Water jet	Mostly poor performance
Expert 4#Environmental impact&Robotic unscrewing	Neither good nor poor performance
Expert 4#Environmental impact&Toolless manual removal	Neither good nor poor performance
Expert 4#Environmental impact&Shredding	Mostly poor performance
Expert 4#Integratability&Laser	Mostly good performance
Expert 4#Integratability&Shear / Knife	Neither good nor poor performance
Expert 4#Integratability&Milling	Mostly good performance
Expert 4#Integratability&Rotary cutting tool	Neither good nor poor performance
Expert 4#Integratability&Water jet	Neither good nor poor performance
Expert 4#Integratability&Robotic unscrewing	Neither good nor poor performance
Expert 4#Integratability&Toolless manual removal	Mostly good performance
Expert 4#Integratability&Shredding	Neither good nor poor performance
Expert 4#Process robustness and reliability&Laser	Somewhat good performance
Expert 4#Process robustness and reliability&Shear / Knife	Somewhat good performance
Expert 4#Process robustness and reliability&Milling	Somewhat good performance
Expert 4#Process robustness and reliability&Rotary cutting tool	Somewhat good performance
Expert 4#Process robustness and reliability&Water jet	Somewhat good performance
Expert 4#Process robustness and reliability&Robotic unscrewing	Mostly poor performance
Expert 4#Process robustness and reliability&Toolless manual removal	Mostly good performance
Expert 4#Process robustness and reliability&Shredding	Mostly good performance
Expert 4#Productivity&Laser	Mostly good performance
Expert 4#Productivity&Shear / Knife	Somewhat good performance
Expert 4#Productivity&Milling	Mostly good performance
Expert 4#Productivity&Rotary cutting tool	Somewhat good performance
Expert 4#Productivity&Water jet	Somewhat good performance
Expert 4#Productivity&Robotic unscrewing	Mostly poor performance
Expert 4#Productivity&Toolless manual removal	Mostly poor performance
Expert 4#Productivity&Shredding	Excellent performance
Expert 4#Purity of outfeed&Laser	Somewhat good performance
Expert 4#Purity of outfeed&Shear / Knife	Somewhat good performance
Expert 4#Purity of outfeed&Milling	Somewhat good performance
Expert 4#Purity of outfeed&Rotary cutting tool	Somewhat good performance
Expert 4#Purity of outfeed&Water jet	Somewhat poor performance
Expert 4#Purity of outfeed&Robotic unscrewing	Somewhat poor performance
Expert 4#Purity of outfeed&Toolless manual removal	Mostly good performance
Expert 4#Purity of outfeed&Shredding	Very poor performance
Expert 4#Qualification and availability of personnel&Laser	Mostly poor performance
Expert 4#Qualification and availability of personnel&Shear / Knife	Somewhat good performance
Expert 4#Qualification and availability of personnel&Milling	Somewhat good performance
Expert 4#Qualification and availability of personnel&Rotary cutting tool	Somewhat good performance
Expert 4#Qualification and availability of personnel&Water jet	Mostly poor performance
Expert 4#Qualification and availability of personnel&Robotic unscrewing	Somewhat good performance
Expert 4#Qualification and availability of personnel&Toolless manual removal	Very poor performance
Expert 4#Qualification and availability of personnel&Shredding	Mostly good performance
Expert 4#Repurposability&Laser	Somewhat good performance
Expert 4#Repurposability&Shear / Knife	Somewhat good performance
Expert 4#Repurposability&Milling	Somewhat good performance
Expert 4#Repurposability&Rotary cutting tool	Somewhat good performance
Expert 4#Repurposability&Water jet	Somewhat poor performance
Expert 4#Repurposability&Robotic unscrewing	Excellent performance
Expert 4#Repurposability&Toolless manual removal	Excellent performance
Expert 4#Repurposability&Shredding	Very poor performance
Expert 4#Safety&Laser	Somewhat good performance
Expert 4#Safety&Shear / Knife	Somewhat poor performance
Expert 4#Safety&Milling	Somewhat poor performance
Expert 4#Safety&Rotary cutting tool	Somewhat poor performance
Expert 4#Safety&Water jet	Somewhat poor performance
Expert 4#Safety&Robotic unscrewing	Mostly good performance
Expert 4#Safety&Toolless manual removal	Very poor performance
Expert 4#Safety&Shredding	Mostly good performance
Expert 4#Scalability&Laser	Mostly good performance
Expert 4#Scalability&Shear / Knife	Mostly good performance
Expert 4#Scalability&Milling	Mostly good performance
Expert 4#Scalability&Rotary cutting tool	Mostly good performance
Expert 4#Scalability&Water jet	Mostly good performance
Expert 4#Scalability&Robotic unscrewing	Mostly good performance
Expert 4#Scalability&Toolless manual removal	Mostly poor performance
Expert 4#Scalability&Shredding	Mostly good performance
Expert 4#Technology readiness&Laser	Mostly good performance
Expert 4#Technology readiness&Shear / Knife	Somewhat good performance
Expert 4#Technology readiness&Milling	Mostly good performance
Expert 4#Technology readiness&Rotary cutting tool	Somewhat good performance
Expert 4#Technology readiness&Water jet	Somewhat good performance
Expert 4#Technology readiness&Robotic unscrewing	Mostly poor performance
Expert 4#Technology readiness&Toolless manual removal	Excellent performance
Expert 4#Technology readiness&Shredding	Excellent performance
Expert 5#Adaptability&Laser	Somewhat good performance
Expert 5#Adaptability&Shear / Knife	Somewhat poor performance
Expert 5#Adaptability&Milling	Mostly good performance
Expert 5#Adaptability&Rotary cutting tool	Mostly good performance
Expert 5#Adaptability&Water jet	Neither good nor poor performance
Expert 5#Adaptability&Robotic unscrewing	Somewhat poor performance
Expert 5#Adaptability&Toolless manual removal	Excellent performance
Expert 5#Adaptability&Shredding	Excellent performance
Expert 5#Flexibility&Laser	Somewhat good performance
Expert 5#Flexibility&Shear / Knife	Somewhat poor performance
Expert 5#Flexibility&Milling	Mostly good performance
Expert 5#Flexibility&Rotary cutting tool	Mostly good performance
Expert 5#Flexibility&Water jet	Neither good nor poor performance
Expert 5#Flexibility&Robotic unscrewing	Somewhat poor performance
Expert 5#Flexibility&Toolless manual removal	Excellent performance
Expert 5#Flexibility&Shredding	Excellent performance
Expert 5#Automatability&Laser	Mostly good performance
Expert 5#Automatability&Shear / Knife	Mostly good performance
Expert 5#Automatability&Milling	Excellent performance
Expert 5#Automatability&Rotary cutting tool	Excellent performance
Expert 5#Automatability&Water jet	Mostly good performance
Expert 5#Automatability&Robotic unscrewing	Neither good nor poor performance
Expert 5#Automatability&Toolless manual removal	Very poor performance
Expert 5#Automatability&Shredding	Mostly good performance
Expert 5#Capex&Laser	Mostly poor performance
Expert 5#Capex&Shear / Knife	Mostly good performance
Expert 5#Capex&Milling	Mostly good performance
Expert 5#Capex&Rotary cutting tool	Mostly good performance
Expert 5#Capex&Water jet	Somewhat poor performance
Expert 5#Capex&Robotic unscrewing	Somewhat poor performance
Expert 5#Capex&Toolless manual removal	Excellent performance
Expert 5#Capex&Shredding	Mostly poor performance
Expert 5#Opex&Laser	Mostly good performance
Expert 5#Opex&Shear / Knife	Neither good nor poor performance
Expert 5#Opex&Milling	Somewhat good performance
Expert 5#Opex&Rotary cutting tool	Somewhat good performance
Expert 5#Opex&Water jet	Somewhat good performance
Expert 5#Opex&Robotic unscrewing	Neither good nor poor performance
Expert 5#Opex&Toolless manual removal	Mostly poor performance
Expert 5#Opex&Shredding	Somewhat poor performance
Expert 5#Digital compatibility&Laser	Mostly good performance
Expert 5#Digital compatibility&Shear / Knife	Mostly good performance
Expert 5#Digital compatibility&Milling	Mostly good performance
Expert 5#Digital compatibility&Rotary cutting tool	Mostly good performance
Expert 5#Digital compatibility&Water jet	Mostly good performance
Expert 5#Digital compatibility&Robotic unscrewing	Mostly good performance
Expert 5#Digital compatibility&Toolless manual removal	Mostly poor performance
Expert 5#Digital compatibility&Shredding	Mostly good performance
Expert 5#Environmental impact&Laser	Neither good nor poor performance
Expert 5#Environmental impact&Shear / Knife	Neither good nor poor performance
Expert 5#Environmental impact&Milling	Neither good nor poor performance
Expert 5#Environmental impact&Rotary cutting tool	Neither good nor poor performance
Expert 5#Environmental impact&Water jet	Neither good nor poor performance
Expert 5#Environmental impact&Robotic unscrewing	Neither good nor poor performance
Expert 5#Environmental impact&Toolless manual removal	Neither good nor poor performance
Expert 5#Environmental impact&Shredding	Neither good nor poor performance
Expert 5#Integratability&Laser	Mostly good performance
Expert 5#Integratability&Shear / Knife	Mostly good performance
Expert 5#Integratability&Milling	Mostly good performance
Expert 5#Integratability&Rotary cutting tool	Mostly good performance
Expert 5#Integratability&Water jet	Neither good nor poor performance
Expert 5#Integratability&Robotic unscrewing	Somewhat good performance
Expert 5#Integratability&Toolless manual removal	Neither good nor poor performance
Expert 5#Integratability&Shredding	Somewhat poor performance
Expert 5#Process robustness and reliability&Laser	Somewhat good performance
Expert 5#Process robustness and reliability&Shear / Knife	Somewhat good performance
Expert 5#Process robustness and reliability&Milling	Somewhat good performance
Expert 5#Process robustness and reliability&Rotary cutting tool	Somewhat good performance
Expert 5#Process robustness and reliability&Water jet	Somewhat good performance
Expert 5#Process robustness and reliability&Robotic unscrewing	Neither good nor poor performance
Expert 5#Process robustness and reliability&Toolless manual removal	Somewhat poor performance
Expert 5#Process robustness and reliability&Shredding	Mostly good performance
Expert 5#Productivity&Laser	Mostly good performance
Expert 5#Productivity&Shear / Knife	Mostly good performance
Expert 5#Productivity&Milling	Excellent performance
Expert 5#Productivity&Rotary cutting tool	Excellent performance
Expert 5#Productivity&Water jet	Mostly good performance
Expert 5#Productivity&Robotic unscrewing	Somewhat poor performance
Expert 5#Productivity&Toolless manual removal	Mostly poor performance
Expert 5#Productivity&Shredding	Mostly good performance
Expert 5#Purity of outfeed&Laser	Somewhat good performance
Expert 5#Purity of outfeed&Shear / Knife	Somewhat good performance
Expert 5#Purity of outfeed&Milling	Somewhat good performance
Expert 5#Purity of outfeed&Rotary cutting tool	Somewhat good performance
Expert 5#Purity of outfeed&Water jet	Somewhat poor performance
Expert 5#Purity of outfeed&Robotic unscrewing	Mostly good performance
Expert 5#Purity of outfeed&Toolless manual removal	Mostly good performance
Expert 5#Purity of outfeed&Shredding	Very poor performance
Expert 5#Qualification and availability of personnel&Laser	Mostly good performance
Expert 5#Qualification and availability of personnel&Shear / Knife	Mostly good performance
Expert 5#Qualification and availability of personnel&Milling	Mostly good performance
Expert 5#Qualification and availability of personnel&Rotary cutting tool	Mostly good performance
Expert 5#Qualification and availability of personnel&Water jet	Mostly good performance
Expert 5#Qualification and availability of personnel&Robotic unscrewing	Mostly good performance
Expert 5#Qualification and availability of personnel&Toolless manual removal	Neither good nor poor performance
Expert 5#Qualification and availability of personnel&Shredding	Somewhat poor performance
Expert 5#Repurposability&Laser	Neither good nor poor performance
Expert 5#Repurposability&Shear / Knife	Neither good nor poor performance
Expert 5#Repurposability&Milling	Neither good nor poor performance
Expert 5#Repurposability&Rotary cutting tool	Neither good nor poor performance
Expert 5#Repurposability&Water jet	Neither good nor poor performance
Expert 5#Repurposability&Robotic unscrewing	Neither good nor poor performance
Expert 5#Repurposability&Toolless manual removal	Mostly good performance
Expert 5#Repurposability&Shredding	Very poor performance
Expert 5#Safety&Laser	Somewhat good performance
Expert 5#Safety&Shear / Knife	Somewhat good performance
Expert 5#Safety&Milling	Somewhat good performance
Expert 5#Safety&Rotary cutting tool	Somewhat good performance
Expert 5#Safety&Water jet	Somewhat good performance
Expert 5#Safety&Robotic unscrewing	Somewhat good performance
Expert 5#Safety&Toolless manual removal	Mostly poor performance
Expert 5#Safety&Shredding	Neither good nor poor performance
Expert 5#Scalability&Laser	Neither good nor poor performance
Expert 5#Scalability&Shear / Knife	Mostly good performance
Expert 5#Scalability&Milling	Mostly good performance
Expert 5#Scalability&Rotary cutting tool	Mostly good performance
Expert 5#Scalability&Water jet	Somewhat poor performance
Expert 5#Scalability&Robotic unscrewing	Somewhat poor performance
Expert 5#Scalability&Toolless manual removal	Somewhat poor performance
Expert 5#Scalability&Shredding	Somewhat good performance
Expert 5#Technology readiness&Laser	Mostly good performance
Expert 5#Technology readiness&Shear / Knife	Mostly good performance
Expert 5#Technology readiness&Milling	Excellent performance
Expert 5#Technology readiness&Rotary cutting tool	Excellent performance
Expert 5#Technology readiness&Water jet	Mostly good performance
Expert 5#Technology readiness&Robotic unscrewing	Neither good nor poor performance
Expert 5#Technology readiness&Toolless manual removal	Neither good nor poor performance
Expert 5#Technology readiness&Shredding	Somewhat good performance
Expert 6#Adaptability&Laser	Excellent performance
Expert 6#Adaptability&Shear / Knife	Somewhat good performance
Expert 6#Adaptability&Milling	Neither good nor poor performance
Expert 6#Adaptability&Rotary cutting tool	Somewhat good performance
Expert 6#Adaptability&Water jet	Mostly good performance
Expert 6#Adaptability&Robotic unscrewing	Mostly good performance
Expert 6#Adaptability&Toolless manual removal	Excellent performance
Expert 6#Adaptability&Shredding	Mostly good performance
Expert 6#Flexibility&Laser	Excellent performance
Expert 6#Flexibility&Shear / Knife	Somewhat good performance
Expert 6#Flexibility&Milling	Neither good nor poor performance
Expert 6#Flexibility&Rotary cutting tool	Somewhat good performance
Expert 6#Flexibility&Water jet	Mostly good performance
Expert 6#Flexibility&Robotic unscrewing	Mostly good performance
Expert 6#Flexibility&Toolless manual removal	Excellent performance
Expert 6#Flexibility&Shredding	Mostly good performance
Expert 6#Automatability&Laser	Excellent performance
Expert 6#Automatability&Shear / Knife	Somewhat poor performance
Expert 6#Automatability&Milling	Somewhat good performance
Expert 6#Automatability&Rotary cutting tool	Somewhat good performance
Expert 6#Automatability&Water jet	Mostly good performance
Expert 6#Automatability&Robotic unscrewing	Neither good nor poor performance
Expert 6#Automatability&Toolless manual removal	Very poor performance
Expert 6#Automatability&Shredding	Excellent performance
Expert 6#Capex&Laser	Mostly poor performance
Expert 6#Capex&Shear / Knife	Neither good nor poor performance
Expert 6#Capex&Milling	Neither good nor poor performance
Expert 6#Capex&Rotary cutting tool	Neither good nor poor performance
Expert 6#Capex&Water jet	Somewhat poor performance
Expert 6#Capex&Robotic unscrewing	Somewhat poor performance
Expert 6#Capex&Toolless manual removal	Mostly good performance
Expert 6#Capex&Shredding	Somewhat poor performance
Expert 6#Opex&Laser	Somewhat poor performance
Expert 6#Opex&Shear / Knife	Neither good nor poor performance
Expert 6#Opex&Milling	Neither good nor poor performance
Expert 6#Opex&Rotary cutting tool	Neither good nor poor performance
Expert 6#Opex&Water jet	Somewhat poor performance
Expert 6#Opex&Robotic unscrewing	Neither good nor poor performance
Expert 6#Opex&Toolless manual removal	Neither good nor poor performance
Expert 6#Opex&Shredding	Neither good nor poor performance
Expert 6#Digital compatibility&Laser	Excellent performance
Expert 6#Digital compatibility&Shear / Knife	Mostly good performance
Expert 6#Digital compatibility&Milling	Mostly good performance
Expert 6#Digital compatibility&Rotary cutting tool	Mostly good performance
Expert 6#Digital compatibility&Water jet	Mostly good performance
Expert 6#Digital compatibility&Robotic unscrewing	Excellent performance
Expert 6#Digital compatibility&Toolless manual removal	Very poor performance
Expert 6#Digital compatibility&Shredding	Somewhat good performance
Expert 6#Environmental impact&Laser	Neither good nor poor performance
Expert 6#Environmental impact&Shear / Knife	Neither good nor poor performance
Expert 6#Environmental impact&Milling	Neither good nor poor performance
Expert 6#Environmental impact&Rotary cutting tool	Neither good nor poor performance
Expert 6#Environmental impact&Water jet	Neither good nor poor performance
Expert 6#Environmental impact&Robotic unscrewing	Neither good nor poor performance
Expert 6#Environmental impact&Toolless manual removal	Excellent performance
Expert 6#Environmental impact&Shredding	Neither good nor poor performance
Expert 6#Integratability&Laser	Excellent performance
Expert 6#Integratability&Shear / Knife	Somewhat good performance
Expert 6#Integratability&Milling	Somewhat good performance
Expert 6#Integratability&Rotary cutting tool	Somewhat good performance
Expert 6#Integratability&Water jet	Somewhat poor performance
Expert 6#Integratability&Robotic unscrewing	Somewhat poor performance
Expert 6#Integratability&Toolless manual removal	Mostly good performance
Expert 6#Integratability&Shredding	Excellent performance
Expert 6#Process robustness and reliability&Laser	Excellent performance
Expert 6#Process robustness and reliability&Shear / Knife	Somewhat poor performance
Expert 6#Process robustness and reliability&Milling	Somewhat poor performance
Expert 6#Process robustness and reliability&Rotary cutting tool	Somewhat poor performance
Expert 6#Process robustness and reliability&Water jet	Mostly good performance
Expert 6#Process robustness and reliability&Robotic unscrewing	Mostly good performance
Expert 6#Process robustness and reliability&Toolless manual removal	Mostly good performance
Expert 6#Process robustness and reliability&Shredding	Somewhat poor performance
Expert 6#Productivity&Laser	Excellent performance
Expert 6#Productivity&Shear / Knife	Neither good nor poor performance
Expert 6#Productivity&Milling	Neither good nor poor performance
Expert 6#Productivity&Rotary cutting tool	Neither good nor poor performance
Expert 6#Productivity&Water jet	Somewhat poor performance
Expert 6#Productivity&Robotic unscrewing	Somewhat poor performance
Expert 6#Productivity&Toolless manual removal	Somewhat poor performance
Expert 6#Productivity&Shredding	Excellent performance
Expert 6#Purity of outfeed&Laser	Excellent performance
Expert 6#Purity of outfeed&Shear / Knife	Mostly good performance
Expert 6#Purity of outfeed&Milling	Mostly good performance
Expert 6#Purity of outfeed&Rotary cutting tool	Mostly good performance
Expert 6#Purity of outfeed&Water jet	Mostly good performance
Expert 6#Purity of outfeed&Robotic unscrewing	Excellent performance
Expert 6#Purity of outfeed&Toolless manual removal	Excellent performance
Expert 6#Purity of outfeed&Shredding	Somewhat poor performance
Expert 6#Qualification and availability of personnel&Laser	Neither good nor poor performance
Expert 6#Qualification and availability of personnel&Shear / Knife	Neither good nor poor performance
Expert 6#Qualification and availability of personnel&Milling	Neither good nor poor performance
Expert 6#Qualification and availability of personnel&Rotary cutting tool	Neither good nor poor performance
Expert 6#Qualification and availability of personnel&Water jet	Neither good nor poor performance
Expert 6#Qualification and availability of personnel&Robotic unscrewing	Neither good nor poor performance
Expert 6#Qualification and availability of personnel&Toolless manual removal	Very poor performance
Expert 6#Qualification and availability of personnel&Shredding	Neither good nor poor performance
Expert 6#Repurposability&Laser	Somewhat good performance
Expert 6#Repurposability&Shear / Knife	Somewhat good performance
Expert 6#Repurposability&Milling	Mostly poor performance
Expert 6#Repurposability&Rotary cutting tool	Somewhat good performance
Expert 6#Repurposability&Water jet	Mostly poor performance
Expert 6#Repurposability&Robotic unscrewing	Mostly good performance
Expert 6#Repurposability&Toolless manual removal	Mostly good performance
Expert 6#Repurposability&Shredding	Very poor performance
Expert 6#Safety&Laser	Somewhat good performance
Expert 6#Safety&Shear / Knife	Neither good nor poor performance
Expert 6#Safety&Milling	Neither good nor poor performance
Expert 6#Safety&Rotary cutting tool	Neither good nor poor performance
Expert 6#Safety&Water jet	Neither good nor poor performance
Expert 6#Safety&Robotic unscrewing	Mostly good performance
Expert 6#Safety&Toolless manual removal	Somewhat poor performance
Expert 6#Safety&Shredding	Mostly good performance
Expert 6#Scalability&Laser	Mostly good performance
Expert 6#Scalability&Shear / Knife	Mostly good performance
Expert 6#Scalability&Milling	Mostly good performance
Expert 6#Scalability&Rotary cutting tool	Mostly good performance
Expert 6#Scalability&Water jet	Somewhat good performance
Expert 6#Scalability&Robotic unscrewing	Somewhat good performance
Expert 6#Scalability&Toolless manual removal	Very poor performance
Expert 6#Scalability&Shredding	Somewhat good performance
Expert 6#Technology readiness&Laser	Somewhat good performance
Expert 6#Technology readiness&Shear / Knife	Neither good nor poor performance
Expert 6#Technology readiness&Milling	Neither good nor poor performance
Expert 6#Technology readiness&Rotary cutting tool	Neither good nor poor performance
Expert 6#Technology readiness&Water jet	Somewhat poor performance
Expert 6#Technology readiness&Robotic unscrewing	Mostly poor performance
Expert 6#Technology readiness&Toolless manual removal	Excellent performance
Expert 6#Technology readiness&Shredding	Excellent performance
Expert 7#Adaptability&Laser	Mostly good performance
Expert 7#Adaptability&Shear / Knife	Somewhat good performance
Expert 7#Adaptability&Milling	Mostly good performance
Expert 7#Adaptability&Rotary cutting tool	Mostly good performance
Expert 7#Adaptability&Water jet	Mostly good performance
Expert 7#Adaptability&Robotic unscrewing	Neither good nor poor performance
Expert 7#Adaptability&Toolless manual removal	Excellent performance
Expert 7#Adaptability&Shredding	Mostly good performance
Expert 7#Flexibility&Laser	Excellent performance
Expert 7#Flexibility&Shear / Knife	Mostly good performance
Expert 7#Flexibility&Milling	Mostly good performance
Expert 7#Flexibility&Rotary cutting tool	Mostly good performance
Expert 7#Flexibility&Water jet	Mostly good performance
Expert 7#Flexibility&Robotic unscrewing	Somewhat good performance
Expert 7#Flexibility&Toolless manual removal	Excellent performance
Expert 7#Flexibility&Shredding	Excellent performance
Expert 7#Automatability&Laser	Excellent performance
Expert 7#Automatability&Shear / Knife	Mostly good performance
Expert 7#Automatability&Milling	Excellent performance
Expert 7#Automatability&Rotary cutting tool	Excellent performance
Expert 7#Automatability&Water jet	Mostly good performance
Expert 7#Automatability&Robotic unscrewing	Neither good nor poor performance
Expert 7#Automatability&Toolless manual removal	Very poor performance
Expert 7#Automatability&Shredding	Somewhat good performance
Expert 7#Capex&Laser	Somewhat poor performance
Expert 7#Capex&Shear / Knife	Mostly good performance
Expert 7#Capex&Milling	Somewhat good performance
Expert 7#Capex&Rotary cutting tool	Mostly good performance
Expert 7#Capex&Water jet	Neither good nor poor performance
Expert 7#Capex&Robotic unscrewing	Somewhat poor performance
Expert 7#Capex&Toolless manual removal	Excellent performance
Expert 7#Capex&Shredding	Mostly good performance
Expert 7#Opex&Laser	Excellent performance
Expert 7#Opex&Shear / Knife	Neither good nor poor performance
Expert 7#Opex&Milling	Neither good nor poor performance
Expert 7#Opex&Rotary cutting tool	Neither good nor poor performance
Expert 7#Opex&Water jet	Somewhat good performance
Expert 7#Opex&Robotic unscrewing	Somewhat good performance
Expert 7#Opex&Toolless manual removal	Very poor performance
Expert 7#Opex&Shredding	Somewhat good performance
Expert 7#Digital compatibility&Laser	Excellent performance
Expert 7#Digital compatibility&Shear / Knife	Mostly good performance
Expert 7#Digital compatibility&Milling	Mostly good performance
Expert 7#Digital compatibility&Rotary cutting tool	Mostly good performance
Expert 7#Digital compatibility&Water jet	Excellent performance
Expert 7#Digital compatibility&Robotic unscrewing	Excellent performance
Expert 7#Digital compatibility&Toolless manual removal	Mostly poor performance
Expert 7#Digital compatibility&Shredding	Somewhat poor performance
Expert 7#Environmental impact&Laser	Excellent performance
Expert 7#Environmental impact&Shear / Knife	Mostly good performance
Expert 7#Environmental impact&Milling	Neither good nor poor performance
Expert 7#Environmental impact&Rotary cutting tool	Somewhat good performance
Expert 7#Environmental impact&Water jet	Somewhat poor performance
Expert 7#Environmental impact&Robotic unscrewing	Mostly good performance
Expert 7#Environmental impact&Toolless manual removal	Excellent performance
Expert 7#Environmental impact&Shredding	Somewhat good performance
Expert 7#Integratability&Laser	Excellent performance
Expert 7#Integratability&Shear / Knife	Mostly good performance
Expert 7#Integratability&Milling	Excellent performance
Expert 7#Integratability&Rotary cutting tool	Excellent performance
Expert 7#Integratability&Water jet	Somewhat good performance
Expert 7#Integratability&Robotic unscrewing	Somewhat good performance
Expert 7#Integratability&Toolless manual removal	Somewhat good performance
Expert 7#Integratability&Shredding	Somewhat good performance
Expert 7#Process robustness and reliability&Laser	Mostly good performance
Expert 7#Process robustness and reliability&Shear / Knife	Neither good nor poor performance
Expert 7#Process robustness and reliability&Milling	Neither good nor poor performance
Expert 7#Process robustness and reliability&Rotary cutting tool	Neither good nor poor performance
Expert 7#Process robustness and reliability&Water jet	Somewhat good performance
Expert 7#Process robustness and reliability&Robotic unscrewing	Somewhat poor performance
Expert 7#Process robustness and reliability&Toolless manual removal	Neither good nor poor performance
Expert 7#Process robustness and reliability&Shredding	Mostly good performance
Expert 7#Productivity&Laser	Excellent performance
Expert 7#Productivity&Shear / Knife	Mostly good performance
Expert 7#Productivity&Milling	Mostly good performance
Expert 7#Productivity&Rotary cutting tool	Mostly good performance
Expert 7#Productivity&Water jet	Neither good nor poor performance
Expert 7#Productivity&Robotic unscrewing	Somewhat good performance
Expert 7#Productivity&Toolless manual removal	Very poor performance
Expert 7#Productivity&Shredding	Somewhat good performance
Expert 7#Purity of outfeed&Laser	Mostly good performance
Expert 7#Purity of outfeed&Shear / Knife	Mostly good performance
Expert 7#Purity of outfeed&Milling	Mostly good performance
Expert 7#Purity of outfeed&Rotary cutting tool	Mostly good performance
Expert 7#Purity of outfeed&Water jet	Somewhat good performance
Expert 7#Purity of outfeed&Robotic unscrewing	Excellent performance
Expert 7#Purity of outfeed&Toolless manual removal	Excellent performance
Expert 7#Purity of outfeed&Shredding	Very poor performance
Expert 7#Qualification and availability of personnel&Laser	Mostly good performance
Expert 7#Qualification and availability of personnel&Shear / Knife	Mostly good performance
Expert 7#Qualification and availability of personnel&Milling	Mostly good performance
Expert 7#Qualification and availability of personnel&Rotary cutting tool	Mostly good performance
Expert 7#Qualification and availability of personnel&Water jet	Mostly good performance
Expert 7#Qualification and availability of personnel&Robotic unscrewing	Mostly good performance
Expert 7#Qualification and availability of personnel&Toolless manual removal	Mostly poor performance
Expert 7#Qualification and availability of personnel&Shredding	Mostly good performance
Expert 7#Repurposability&Laser	Neither good nor poor performance
Expert 7#Repurposability&Shear / Knife	Neither good nor poor performance
Expert 7#Repurposability&Milling	Neither good nor poor performance
Expert 7#Repurposability&Rotary cutting tool	Neither good nor poor performance
Expert 7#Repurposability&Water jet	Somewhat poor performance
Expert 7#Repurposability&Robotic unscrewing	Mostly good performance
Expert 7#Repurposability&Toolless manual removal	Mostly good performance
Expert 7#Repurposability&Shredding	Very poor performance
Expert 7#Safety&Laser	Mostly good performance
Expert 7#Safety&Shear / Knife	Mostly good performance
Expert 7#Safety&Milling	Mostly good performance
Expert 7#Safety&Rotary cutting tool	Mostly good performance
Expert 7#Safety&Water jet	Mostly good performance
Expert 7#Safety&Robotic unscrewing	Mostly good performance
Expert 7#Safety&Toolless manual removal	Mostly poor performance
Expert 7#Safety&Shredding	Somewhat poor performance
Expert 7#Scalability&Laser	Mostly good performance
Expert 7#Scalability&Shear / Knife	Mostly good performance
Expert 7#Scalability&Milling	Mostly good performance
Expert 7#Scalability&Rotary cutting tool	Mostly good performance
Expert 7#Scalability&Water jet	Mostly good performance
Expert 7#Scalability&Robotic unscrewing	Mostly good performance
Expert 7#Scalability&Toolless manual removal	Mostly poor performance
Expert 7#Scalability&Shredding	Mostly good performance
Expert 7#Technology readiness&Laser	Somewhat good performance
Expert 7#Technology readiness&Shear / Knife	Somewhat good performance
Expert 7#Technology readiness&Milling	Somewhat good performance
Expert 7#Technology readiness&Rotary cutting tool	Somewhat good performance
Expert 7#Technology readiness&Water jet	Neither good nor poor performance
Expert 7#Technology readiness&Robotic unscrewing	Somewhat poor performance
Expert 7#Technology readiness&Toolless manual removal	Excellent performance
Expert 7#Technology readiness&Shredding	Mostly good performance
Expert 8#Adaptability&Laser	Somewhat good performance
Expert 8#Adaptability&Shear / Knife	Somewhat good performance
Expert 8#Adaptability&Milling	Somewhat good performance
Expert 8#Adaptability&Rotary cutting tool	Somewhat good performance
Expert 8#Adaptability&Water jet	Somewhat good performance
Expert 8#Adaptability&Robotic unscrewing	Somewhat good performance
Expert 8#Adaptability&Toolless manual removal	Excellent performance
Expert 8#Adaptability&Shredding	Excellent performance
Expert 8#Flexibility&Laser	Somewhat good performance
Expert 8#Flexibility&Shear / Knife	Somewhat good performance
Expert 8#Flexibility&Milling	Somewhat good performance
Expert 8#Flexibility&Rotary cutting tool	Somewhat good performance
Expert 8#Flexibility&Water jet	Somewhat good performance
Expert 8#Flexibility&Robotic unscrewing	Somewhat good performance
Expert 8#Flexibility&Toolless manual removal	Excellent performance
Expert 8#Flexibility&Shredding	Excellent performance
Expert 8#Automatability&Laser	Mostly good performance
Expert 8#Automatability&Shear / Knife	Mostly good performance
Expert 8#Automatability&Milling	Mostly good performance
Expert 8#Automatability&Rotary cutting tool	Mostly good performance
Expert 8#Automatability&Water jet	Mostly good performance
Expert 8#Automatability&Robotic unscrewing	Mostly good performance
Expert 8#Automatability&Toolless manual removal	Very poor performance
Expert 8#Automatability&Shredding	Excellent performance
Expert 8#Capex&Laser	Neither good nor poor performance
Expert 8#Capex&Shear / Knife	Somewhat good performance
Expert 8#Capex&Milling	Neither good nor poor performance
Expert 8#Capex&Rotary cutting tool	Somewhat good performance
Expert 8#Capex&Water jet	Neither good nor poor performance
Expert 8#Capex&Robotic unscrewing	Somewhat good performance
Expert 8#Capex&Toolless manual removal	Excellent performance
Expert 8#Capex&Shredding	Somewhat good performance
Expert 8#Opex&Laser	Excellent performance
Expert 8#Opex&Shear / Knife	Somewhat good performance
Expert 8#Opex&Milling	Somewhat poor performance
Expert 8#Opex&Rotary cutting tool	Somewhat good performance
Expert 8#Opex&Water jet	Neither good nor poor performance
Expert 8#Opex&Robotic unscrewing	Somewhat good performance
Expert 8#Opex&Toolless manual removal	Mostly poor performance
Expert 8#Opex&Shredding	Mostly poor performance
Expert 8#Digital compatibility&Laser	Mostly good performance
Expert 8#Digital compatibility&Shear / Knife	Somewhat good performance
Expert 8#Digital compatibility&Milling	Somewhat good performance
Expert 8#Digital compatibility&Rotary cutting tool	Somewhat good performance
Expert 8#Digital compatibility&Water jet	Somewhat good performance
Expert 8#Digital compatibility&Robotic unscrewing	Mostly good performance
Expert 8#Digital compatibility&Toolless manual removal	Neither good nor poor performance
Expert 8#Digital compatibility&Shredding	Mostly good performance
Expert 8#Environmental impact&Laser	Somewhat good performance
Expert 8#Environmental impact&Shear / Knife	Somewhat good performance
Expert 8#Environmental impact&Milling	Somewhat good performance
Expert 8#Environmental impact&Rotary cutting tool	Somewhat good performance
Expert 8#Environmental impact&Water jet	Somewhat poor performance
Expert 8#Environmental impact&Robotic unscrewing	Mostly good performance
Expert 8#Environmental impact&Toolless manual removal	Excellent performance
Expert 8#Environmental impact&Shredding	Neither good nor poor performance
Expert 8#Integratability&Laser	Mostly good performance
Expert 8#Integratability&Shear / Knife	Mostly good performance
Expert 8#Integratability&Milling	Mostly good performance
Expert 8#Integratability&Rotary cutting tool	Mostly good performance
Expert 8#Integratability&Water jet	Somewhat poor performance
Expert 8#Integratability&Robotic unscrewing	Mostly good performance
Expert 8#Integratability&Toolless manual removal	Neither good nor poor performance
Expert 8#Integratability&Shredding	Somewhat good performance
Expert 8#Process robustness and reliability&Laser	Mostly good performance
Expert 8#Process robustness and reliability&Shear / Knife	Neither good nor poor performance
Expert 8#Process robustness and reliability&Milling	Somewhat good performance
Expert 8#Process robustness and reliability&Rotary cutting tool	Neither good nor poor performance
Expert 8#Process robustness and reliability&Water jet	Somewhat good performance
Expert 8#Process robustness and reliability&Robotic unscrewing	Neither good nor poor performance
Expert 8#Process robustness and reliability&Toolless manual removal	Somewhat poor performance
Expert 8#Process robustness and reliability&Shredding	Somewhat good performance
Expert 8#Productivity&Laser	Mostly good performance
Expert 8#Productivity&Shear / Knife	Neither good nor poor performance
Expert 8#Productivity&Milling	Neither good nor poor performance
Expert 8#Productivity&Rotary cutting tool	Neither good nor poor performance
Expert 8#Productivity&Water jet	Somewhat poor performance
Expert 8#Productivity&Robotic unscrewing	Somewhat poor performance
Expert 8#Productivity&Toolless manual removal	Mostly poor performance
Expert 8#Productivity&Shredding	Excellent performance
Expert 8#Purity of outfeed&Laser	Mostly good performance
Expert 8#Purity of outfeed&Shear / Knife	Somewhat good performance
Expert 8#Purity of outfeed&Milling	Somewhat good performance
Expert 8#Purity of outfeed&Rotary cutting tool	Somewhat good performance
Expert 8#Purity of outfeed&Water jet	Somewhat good performance
Expert 8#Purity of outfeed&Robotic unscrewing	Excellent performance
Expert 8#Purity of outfeed&Toolless manual removal	Excellent performance
Expert 8#Purity of outfeed&Shredding	Very poor performance
Expert 8#Qualification and availability of personnel&Laser	Mostly good performance
Expert 8#Qualification and availability of personnel&Shear / Knife	Somewhat good performance
Expert 8#Qualification and availability of personnel&Milling	Somewhat good performance
Expert 8#Qualification and availability of personnel&Rotary cutting tool	Somewhat good performance
Expert 8#Qualification and availability of personnel&Water jet	Somewhat good performance
Expert 8#Qualification and availability of personnel&Robotic unscrewing	Neither good nor poor performance
Expert 8#Qualification and availability of personnel&Toolless manual removal	Somewhat poor performance
Expert 8#Qualification and availability of personnel&Shredding	Mostly good performance
Expert 8#Repurposability&Laser	Somewhat good performance
Expert 8#Repurposability&Shear / Knife	Somewhat good performance
Expert 8#Repurposability&Milling	Somewhat good performance
Expert 8#Repurposability&Rotary cutting tool	Somewhat good performance
Expert 8#Repurposability&Water jet	Somewhat poor performance
Expert 8#Repurposability&Robotic unscrewing	Excellent performance
Expert 8#Repurposability&Toolless manual removal	Excellent performance
Expert 8#Repurposability&Shredding	Very poor performance
Expert 8#Safety&Laser	Somewhat good performance
Expert 8#Safety&Shear / Knife	Somewhat good performance
Expert 8#Safety&Milling	Somewhat good performance
Expert 8#Safety&Rotary cutting tool	Somewhat good performance
Expert 8#Safety&Water jet	Somewhat poor performance
Expert 8#Safety&Robotic unscrewing	Mostly good performance
Expert 8#Safety&Toolless manual removal	Neither good nor poor performance
Expert 8#Safety&Shredding	Mostly good performance
Expert 8#Scalability&Laser	Mostly good performance
Expert 8#Scalability&Shear / Knife	Mostly good performance
Expert 8#Scalability&Milling	Mostly good performance
Expert 8#Scalability&Rotary cutting tool	Mostly good performance
Expert 8#Scalability&Water jet	Mostly good performance
Expert 8#Scalability&Robotic unscrewing	Mostly good performance
Expert 8#Scalability&Toolless manual removal	Mostly poor performance
Expert 8#Scalability&Shredding	Neither good nor poor performance
Expert 8#Technology readiness&Laser	Somewhat good performance
Expert 8#Technology readiness&Shear / Knife	Somewhat good performance
Expert 8#Technology readiness&Milling	Somewhat good performance
Expert 8#Technology readiness&Rotary cutting tool	Somewhat good performance
Expert 8#Technology readiness&Water jet	Somewhat good performance
Expert 8#Technology readiness&Robotic unscrewing	Neither good nor poor performance
Expert 8#Technology readiness&Toolless manual removal	Excellent performance
Expert 8#Technology readiness&Shredding	Mostly good performance
Expert 9#Adaptability&Laser	Mostly good performance
Expert 9#Adaptability&Shear / Knife	Neither good nor poor performance
Expert 9#Adaptability&Milling	Somewhat poor performance
Expert 9#Adaptability&Rotary cutting tool	Mostly good performance
Expert 9#Adaptability&Water jet	Mostly poor performance
Expert 9#Adaptability&Robotic unscrewing	Very poor performance
Expert 9#Adaptability&Toolless manual removal	Somewhat good performance
Expert 9#Adaptability&Shredding	Excellent performance
Expert 9#Flexibility&Laser	Mostly good performance
Expert 9#Flexibility&Shear / Knife	Neither good nor poor performance
Expert 9#Flexibility&Milling	Somewhat poor performance
Expert 9#Flexibility&Rotary cutting tool	Mostly good performance
Expert 9#Flexibility&Water jet	Mostly poor performance
Expert 9#Flexibility&Robotic unscrewing	Very poor performance
Expert 9#Flexibility&Toolless manual removal	Somewhat good performance
Expert 9#Flexibility&Shredding	Excellent performance
Expert 9#Automatability&Laser	Excellent performance
Expert 9#Automatability&Shear / Knife	Mostly good performance
Expert 9#Automatability&Milling	Mostly good performance
Expert 9#Automatability&Rotary cutting tool	Somewhat good performance
Expert 9#Automatability&Water jet	Mostly good performance
Expert 9#Automatability&Robotic unscrewing	Excellent performance
Expert 9#Automatability&Toolless manual removal	Very poor performance
Expert 9#Automatability&Shredding	Excellent performance
Expert 9#Capex&Laser	Mostly poor performance
Expert 9#Capex&Shear / Knife	Somewhat poor performance
Expert 9#Capex&Milling	Somewhat poor performance
Expert 9#Capex&Rotary cutting tool	Neither good nor poor performance
Expert 9#Capex&Water jet	Mostly poor performance
Expert 9#Capex&Robotic unscrewing	Very poor performance
Expert 9#Capex&Toolless manual removal	Excellent performance
Expert 9#Capex&Shredding	Mostly poor performance
Expert 9#Opex&Laser	Mostly good performance
Expert 9#Opex&Shear / Knife	Neither good nor poor performance
Expert 9#Opex&Milling	Neither good nor poor performance
Expert 9#Opex&Rotary cutting tool	Somewhat good performance
Expert 9#Opex&Water jet	Mostly poor performance
Expert 9#Opex&Robotic unscrewing	Mostly good performance
Expert 9#Opex&Toolless manual removal	Very poor performance
Expert 9#Opex&Shredding	Excellent performance
Expert 9#Digital compatibility&Laser	Excellent performance
Expert 9#Digital compatibility&Shear / Knife	Neither good nor poor performance
Expert 9#Digital compatibility&Milling	Mostly good performance
Expert 9#Digital compatibility&Rotary cutting tool	Somewhat poor performance
Expert 9#Digital compatibility&Water jet	Somewhat good performance
Expert 9#Digital compatibility&Robotic unscrewing	Excellent performance
Expert 9#Digital compatibility&Toolless manual removal	Mostly poor performance
Expert 9#Digital compatibility&Shredding	Very poor performance
Expert 9#Environmental impact&Laser	Mostly good performance
Expert 9#Environmental impact&Shear / Knife	Mostly good performance
Expert 9#Environmental impact&Milling	Mostly good performance
Expert 9#Environmental impact&Rotary cutting tool	Somewhat good performance
Expert 9#Environmental impact&Water jet	Somewhat poor performance
Expert 9#Environmental impact&Robotic unscrewing	Excellent performance
Expert 9#Environmental impact&Toolless manual removal	Mostly good performance
Expert 9#Environmental impact&Shredding	Mostly poor performance
Expert 9#Integratability&Laser	Mostly good performance
Expert 9#Integratability&Shear / Knife	Mostly good performance
Expert 9#Integratability&Milling	Mostly good performance
Expert 9#Integratability&Rotary cutting tool	Somewhat good performance
Expert 9#Integratability&Water jet	Somewhat good performance
Expert 9#Integratability&Robotic unscrewing	Somewhat good performance
Expert 9#Integratability&Toolless manual removal	Excellent performance
Expert 9#Integratability&Shredding	Excellent performance
Expert 9#Process robustness and reliability&Laser	Mostly good performance
Expert 9#Process robustness and reliability&Shear / Knife	Somewhat good performance
Expert 9#Process robustness and reliability&Milling	Neither good nor poor performance
Expert 9#Process robustness and reliability&Rotary cutting tool	Somewhat good performance
Expert 9#Process robustness and reliability&Water jet	Mostly poor performance
Expert 9#Process robustness and reliability&Robotic unscrewing	Very poor performance
Expert 9#Process robustness and reliability&Toolless manual removal	Mostly good performance
Expert 9#Process robustness and reliability&Shredding	Mostly good performance
Expert 9#Productivity&Laser	Somewhat good performance
Expert 9#Productivity&Shear / Knife	Neither good nor poor performance
Expert 9#Productivity&Milling	Neither good nor poor performance
Expert 9#Productivity&Rotary cutting tool	Somewhat good performance
Expert 9#Productivity&Water jet	Mostly poor performance
Expert 9#Productivity&Robotic unscrewing	Very poor performance
Expert 9#Productivity&Toolless manual removal	Neither good nor poor performance
Expert 9#Productivity&Shredding	Excellent performance
Expert 9#Purity of outfeed&Laser	Mostly good performance
Expert 9#Purity of outfeed&Shear / Knife	Mostly good performance
Expert 9#Purity of outfeed&Milling	Mostly good performance
Expert 9#Purity of outfeed&Rotary cutting tool	Somewhat good performance
Expert 9#Purity of outfeed&Water jet	Mostly good performance
Expert 9#Purity of outfeed&Robotic unscrewing	Excellent performance
Expert 9#Purity of outfeed&Toolless manual removal	Excellent performance
Expert 9#Purity of outfeed&Shredding	Very poor performance
Expert 9#Qualification and availability of personnel&Laser	Mostly poor performance
Expert 9#Qualification and availability of personnel&Shear / Knife	Mostly poor performance
Expert 9#Qualification and availability of personnel&Milling	Mostly poor performance
Expert 9#Qualification and availability of personnel&Rotary cutting tool	Mostly poor performance
Expert 9#Qualification and availability of personnel&Water jet	Mostly poor performance
Expert 9#Qualification and availability of personnel&Robotic unscrewing	Very poor performance
Expert 9#Qualification and availability of personnel&Toolless manual removal	Mostly poor performance
Expert 9#Qualification and availability of personnel&Shredding	Somewhat good performance
Expert 9#Repurposability&Laser	Somewhat good performance
Expert 9#Repurposability&Shear / Knife	Somewhat good performance
Expert 9#Repurposability&Milling	Mostly good performance
Expert 9#Repurposability&Rotary cutting tool	Neither good nor poor performance
Expert 9#Repurposability&Water jet	Mostly poor performance
Expert 9#Repurposability&Robotic unscrewing	Excellent performance
Expert 9#Repurposability&Toolless manual removal	Mostly good performance
Expert 9#Repurposability&Shredding	Very poor performance
Expert 9#Safety&Laser	Mostly good performance
Expert 9#Safety&Shear / Knife	Somewhat poor performance
Expert 9#Safety&Milling	Somewhat poor performance
Expert 9#Safety&Rotary cutting tool	Mostly poor performance
Expert 9#Safety&Water jet	Somewhat poor performance
Expert 9#Safety&Robotic unscrewing	Neither good nor poor performance
Expert 9#Safety&Toolless manual removal	Mostly poor performance
Expert 9#Safety&Shredding	Somewhat good performance
Expert 9#Scalability&Laser	Mostly good performance
Expert 9#Scalability&Shear / Knife	Neither good nor poor performance
Expert 9#Scalability&Milling	Somewhat poor performance
Expert 9#Scalability&Rotary cutting tool	Neither good nor poor performance
Expert 9#Scalability&Water jet	Mostly poor performance
Expert 9#Scalability&Robotic unscrewing	Somewhat good performance
Expert 9#Scalability&Toolless manual removal	Mostly poor performance
Expert 9#Scalability&Shredding	Excellent performance
Expert 9#Technology readiness&Laser	Neither good nor poor performance
Expert 9#Technology readiness&Shear / Knife	Mostly poor performance
Expert 9#Technology readiness&Milling	Somewhat poor performance
Expert 9#Technology readiness&Rotary cutting tool	Neither good nor poor performance
Expert 9#Technology readiness&Water jet	Mostly poor performance
Expert 9#Technology readiness&Robotic unscrewing	Very poor performance
Expert 9#Technology readiness&Toolless manual removal	Mostly good performance
Expert 9#Technology readiness&Shredding	Mostly good performance
Expert 10#Adaptability&Laser	Mostly good performance
Expert 10#Adaptability&Shear / Knife	Somewhat good performance
Expert 10#Adaptability&Milling	Somewhat good performance
Expert 10#Adaptability&Rotary cutting tool	Neither good nor poor performance
Expert 10#Adaptability&Water jet	Neither good nor poor performance
Expert 10#Adaptability&Robotic unscrewing	Neither good nor poor performance
Expert 10#Adaptability&Toolless manual removal	Mostly good performance
Expert 10#Adaptability&Shredding	Excellent performance
Expert 10#Flexibility&Laser	Mostly good performance
Expert 10#Flexibility&Shear / Knife	Somewhat good performance
Expert 10#Flexibility&Milling	Somewhat good performance
Expert 10#Flexibility&Rotary cutting tool	Neither good nor poor performance
Expert 10#Flexibility&Water jet	Somewhat good performance
Expert 10#Flexibility&Robotic unscrewing	Somewhat good performance
Expert 10#Flexibility&Toolless manual removal	Mostly good performance
Expert 10#Flexibility&Shredding	Excellent performance
Expert 10#Automatability&Laser	Mostly good performance
Expert 10#Automatability&Shear / Knife	Neither good nor poor performance
Expert 10#Automatability&Milling	Neither good nor poor performance
Expert 10#Automatability&Rotary cutting tool	Neither good nor poor performance
Expert 10#Automatability&Water jet	Neither good nor poor performance
Expert 10#Automatability&Robotic unscrewing	Neither good nor poor performance
Expert 10#Automatability&Toolless manual removal	Very poor performance
Expert 10#Automatability&Shredding	Excellent performance
Expert 10#Capex&Laser	Neither good nor poor performance
Expert 10#Capex&Shear / Knife	Somewhat good performance
Expert 10#Capex&Milling	Somewhat good performance
Expert 10#Capex&Rotary cutting tool	Somewhat good performance
Expert 10#Capex&Water jet	Somewhat good performance
Expert 10#Capex&Robotic unscrewing	Somewhat good performance
Expert 10#Capex&Toolless manual removal	Mostly good performance
Expert 10#Capex&Shredding	Neither good nor poor performance
Expert 10#Opex&Laser	Mostly good performance
Expert 10#Opex&Shear / Knife	Somewhat good performance
Expert 10#Opex&Milling	Somewhat good performance
Expert 10#Opex&Rotary cutting tool	Somewhat good performance
Expert 10#Opex&Water jet	Somewhat poor performance
Expert 10#Opex&Robotic unscrewing	Somewhat good performance
Expert 10#Opex&Toolless manual removal	Neither good nor poor performance
Expert 10#Opex&Shredding	Very poor performance
Expert 10#Digital compatibility&Laser	Mostly good performance
Expert 10#Digital compatibility&Shear / Knife	Mostly good performance
Expert 10#Digital compatibility&Milling	Mostly good performance
Expert 10#Digital compatibility&Rotary cutting tool	Mostly good performance
Expert 10#Digital compatibility&Water jet	Mostly good performance
Expert 10#Digital compatibility&Robotic unscrewing	Somewhat good performance
Expert 10#Digital compatibility&Toolless manual removal	Neither good nor poor performance
Expert 10#Digital compatibility&Shredding	Neither good nor poor performance
Expert 10#Environmental impact&Laser	Mostly good performance
Expert 10#Environmental impact&Shear / Knife	Mostly good performance
Expert 10#Environmental impact&Milling	Mostly good performance
Expert 10#Environmental impact&Rotary cutting tool	Mostly good performance
Expert 10#Environmental impact&Water jet	Somewhat poor performance
Expert 10#Environmental impact&Robotic unscrewing	Excellent performance
Expert 10#Environmental impact&Toolless manual removal	Excellent performance
Expert 10#Environmental impact&Shredding	Somewhat poor performance
Expert 10#Integratability&Laser	Mostly good performance
Expert 10#Integratability&Shear / Knife	Somewhat good performance
Expert 10#Integratability&Milling	Mostly good performance
Expert 10#Integratability&Rotary cutting tool	Mostly good performance
Expert 10#Integratability&Water jet	Neither good nor poor performance
Expert 10#Integratability&Robotic unscrewing	Somewhat good performance
Expert 10#Integratability&Toolless manual removal	Mostly good performance
Expert 10#Integratability&Shredding	Mostly good performance
Expert 10#Process robustness and reliability&Laser	Mostly good performance
Expert 10#Process robustness and reliability&Shear / Knife	Mostly good performance
Expert 10#Process robustness and reliability&Milling	Mostly good performance
Expert 10#Process robustness and reliability&Rotary cutting tool	Mostly good performance
Expert 10#Process robustness and reliability&Water jet	Somewhat good performance
Expert 10#Process robustness and reliability&Robotic unscrewing	Neither good nor poor performance
Expert 10#Process robustness and reliability&Toolless manual removal	Somewhat good performance
Expert 10#Process robustness and reliability&Shredding	Somewhat good performance
Expert 10#Productivity&Laser	Mostly good performance
Expert 10#Productivity&Shear / Knife	Somewhat good performance
Expert 10#Productivity&Milling	Mostly good performance
Expert 10#Productivity&Rotary cutting tool	Mostly good performance
Expert 10#Productivity&Water jet	Neither good nor poor performance
Expert 10#Productivity&Robotic unscrewing	Neither good nor poor performance
Expert 10#Productivity&Toolless manual removal	Somewhat good performance
Expert 10#Productivity&Shredding	Mostly good performance
Expert 10#Purity of outfeed&Laser	Somewhat good performance
Expert 10#Purity of outfeed&Shear / Knife	Somewhat good performance
Expert 10#Purity of outfeed&Milling	Somewhat good performance
Expert 10#Purity of outfeed&Rotary cutting tool	Somewhat good performance
Expert 10#Purity of outfeed&Water jet	Neither good nor poor performance
Expert 10#Purity of outfeed&Robotic unscrewing	Somewhat good performance
Expert 10#Purity of outfeed&Toolless manual removal	Somewhat good performance
Expert 10#Purity of outfeed&Shredding	Mostly poor performance
Expert 10#Qualification and availability of personnel&Laser	Neither good nor poor performance
Expert 10#Qualification and availability of personnel&Shear / Knife	Neither good nor poor performance
Expert 10#Qualification and availability of personnel&Milling	Somewhat good performance
Expert 10#Qualification and availability of personnel&Rotary cutting tool	Somewhat good performance
Expert 10#Qualification and availability of personnel&Water jet	Somewhat good performance
Expert 10#Qualification and availability of personnel&Robotic unscrewing	Neither good nor poor performance
Expert 10#Qualification and availability of personnel&Toolless manual removal	Neither good nor poor performance
Expert 10#Qualification and availability of personnel&Shredding	Mostly good performance
Expert 10#Repurposability&Laser	Somewhat good performance
Expert 10#Repurposability&Shear / Knife	Somewhat good performance
Expert 10#Repurposability&Milling	Somewhat good performance
Expert 10#Repurposability&Rotary cutting tool	Somewhat good performance
Expert 10#Repurposability&Water jet	Mostly poor performance
Expert 10#Repurposability&Robotic unscrewing	Mostly good performance
Expert 10#Repurposability&Toolless manual removal	Mostly good performance
Expert 10#Repurposability&Shredding	Very poor performance
Expert 10#Safety&Laser	Mostly good performance
Expert 10#Safety&Shear / Knife	Somewhat good performance
Expert 10#Safety&Milling	Somewhat good performance
Expert 10#Safety&Rotary cutting tool	Somewhat good performance
Expert 10#Safety&Water jet	Mostly good performance
Expert 10#Safety&Robotic unscrewing	Mostly good performance
Expert 10#Safety&Toolless manual removal	Neither good nor poor performance
Expert 10#Safety&Shredding	Mostly good performance
Expert 10#Scalability&Laser	Mostly good performance
Expert 10#Scalability&Shear / Knife	Mostly good performance
Expert 10#Scalability&Milling	Mostly good performance
Expert 10#Scalability&Rotary cutting tool	Mostly good performance
Expert 10#Scalability&Water jet	Somewhat good performance
Expert 10#Scalability&Robotic unscrewing	Mostly good performance
Expert 10#Scalability&Toolless manual removal	Somewhat poor performance
Expert 10#Scalability&Shredding	Mostly good performance
Expert 10#Technology readiness&Laser	Mostly good performance
Expert 10#Technology readiness&Shear / Knife	Neither good nor poor performance
Expert 10#Technology readiness&Milling	Somewhat good performance
Expert 10#Technology readiness&Rotary cutting tool	Neither good nor poor performance
Expert 10#Technology readiness&Water jet	Neither good nor poor performance
Expert 10#Technology readiness&Robotic unscrewing	Somewhat poor performance
Expert 10#Technology readiness&Toolless manual removal	Mostly good performance
Expert 10#Technology readiness&Shredding	Mostly good performance
Expert 11#Adaptability&Laser	Mostly good performance
Expert 11#Adaptability&Shear / Knife	Somewhat good performance
Expert 11#Adaptability&Milling	Somewhat good performance
Expert 11#Adaptability&Rotary cutting tool	Somewhat good performance
Expert 11#Adaptability&Water jet	Mostly good performance
Expert 11#Adaptability&Robotic unscrewing	Mostly good performance
Expert 11#Adaptability&Toolless manual removal	Excellent performance
Expert 11#Adaptability&Shredding	Somewhat good performance
Expert 11#Flexibility&Laser	Mostly good performance
Expert 11#Flexibility&Shear / Knife	Neither good nor poor performance
Expert 11#Flexibility&Milling	Neither good nor poor performance
Expert 11#Flexibility&Rotary cutting tool	Neither good nor poor performance
Expert 11#Flexibility&Water jet	Mostly good performance
Expert 11#Flexibility&Robotic unscrewing	Mostly good performance
Expert 11#Flexibility&Toolless manual removal	Excellent performance
Expert 11#Flexibility&Shredding	Somewhat good performance
Expert 11#Automatability&Laser	Mostly good performance
Expert 11#Automatability&Shear / Knife	Mostly good performance
Expert 11#Automatability&Milling	Mostly good performance
Expert 11#Automatability&Rotary cutting tool	Mostly good performance
Expert 11#Automatability&Water jet	Mostly good performance
Expert 11#Automatability&Robotic unscrewing	Excellent performance
Expert 11#Automatability&Toolless manual removal	Very poor performance
Expert 11#Automatability&Shredding	Mostly good performance
Expert 11#Capex&Laser	Mostly poor performance
Expert 11#Capex&Shear / Knife	Mostly good performance
Expert 11#Capex&Milling	Somewhat poor performance
Expert 11#Capex&Rotary cutting tool	Mostly good performance
Expert 11#Capex&Water jet	Somewhat poor performance
Expert 11#Capex&Robotic unscrewing	Somewhat poor performance
Expert 11#Capex&Toolless manual removal	Excellent performance
Expert 11#Capex&Shredding	Neither good nor poor performance
Expert 11#Opex&Laser	Neither good nor poor performance
Expert 11#Opex&Shear / Knife	Somewhat poor performance
Expert 11#Opex&Milling	Neither good nor poor performance
Expert 11#Opex&Rotary cutting tool	Somewhat poor performance
Expert 11#Opex&Water jet	Neither good nor poor performance
Expert 11#Opex&Robotic unscrewing	Mostly good performance
Expert 11#Opex&Toolless manual removal	Mostly poor performance
Expert 11#Opex&Shredding	Somewhat poor performance
Expert 11#Digital compatibility&Laser	Excellent performance
Expert 11#Digital compatibility&Shear / Knife	Somewhat good performance
Expert 11#Digital compatibility&Milling	Excellent performance
Expert 11#Digital compatibility&Rotary cutting tool	Somewhat good performance
Expert 11#Digital compatibility&Water jet	Excellent performance
Expert 11#Digital compatibility&Robotic unscrewing	Excellent performance
Expert 11#Digital compatibility&Toolless manual removal	Mostly poor performance
Expert 11#Digital compatibility&Shredding	Mostly good performance
Expert 11#Environmental impact&Laser	Somewhat poor performance
Expert 11#Environmental impact&Shear / Knife	Somewhat poor performance
Expert 11#Environmental impact&Milling	Somewhat poor performance
Expert 11#Environmental impact&Rotary cutting tool	Somewhat poor performance
Expert 11#Environmental impact&Water jet	Very poor performance
Expert 11#Environmental impact&Robotic unscrewing	Somewhat good performance
Expert 11#Environmental impact&Toolless manual removal	Excellent performance
Expert 11#Environmental impact&Shredding	Very poor performance
Expert 11#Integratability&Laser	Excellent performance
Expert 11#Integratability&Shear / Knife	Somewhat good performance
Expert 11#Integratability&Milling	Excellent performance
Expert 11#Integratability&Rotary cutting tool	Somewhat good performance
Expert 11#Integratability&Water jet	Excellent performance
Expert 11#Integratability&Robotic unscrewing	Excellent performance
Expert 11#Integratability&Toolless manual removal	Mostly poor performance
Expert 11#Integratability&Shredding	Mostly good performance
Expert 11#Process robustness and reliability&Laser	Mostly good performance
Expert 11#Process robustness and reliability&Shear / Knife	Somewhat good performance
Expert 11#Process robustness and reliability&Milling	Mostly good performance
Expert 11#Process robustness and reliability&Rotary cutting tool	Somewhat good performance
Expert 11#Process robustness and reliability&Water jet	Somewhat good performance
Expert 11#Process robustness and reliability&Robotic unscrewing	Neither good nor poor performance
Expert 11#Process robustness and reliability&Toolless manual removal	Excellent performance
Expert 11#Process robustness and reliability&Shredding	Somewhat poor performance
Expert 11#Productivity&Laser	Mostly good performance
Expert 11#Productivity&Shear / Knife	Neither good nor poor performance
Expert 11#Productivity&Milling	Mostly good performance
Expert 11#Productivity&Rotary cutting tool	Neither good nor poor performance
Expert 11#Productivity&Water jet	Somewhat good performance
Expert 11#Productivity&Robotic unscrewing	Somewhat poor performance
Expert 11#Productivity&Toolless manual removal	Mostly poor performance
Expert 11#Productivity&Shredding	Excellent performance
Expert 11#Purity of outfeed&Laser	Somewhat good performance
Expert 11#Purity of outfeed&Shear / Knife	Somewhat good performance
Expert 11#Purity of outfeed&Milling	Somewhat good performance
Expert 11#Purity of outfeed&Rotary cutting tool	Somewhat good performance
Expert 11#Purity of outfeed&Water jet	Neither good nor poor performance
Expert 11#Purity of outfeed&Robotic unscrewing	Mostly good performance
Expert 11#Purity of outfeed&Toolless manual removal	Excellent performance
Expert 11#Purity of outfeed&Shredding	Very poor performance
Expert 11#Qualification and availability of personnel&Laser	Somewhat poor performance
Expert 11#Qualification and availability of personnel&Shear / Knife	Neither good nor poor performance
Expert 11#Qualification and availability of personnel&Milling	Somewhat poor performance
Expert 11#Qualification and availability of personnel&Rotary cutting tool	Neither good nor poor performance
Expert 11#Qualification and availability of personnel&Water jet	Somewhat poor performance
Expert 11#Qualification and availability of personnel&Robotic unscrewing	Somewhat poor performance
Expert 11#Qualification and availability of personnel&Toolless manual removal	Somewhat good performance
Expert 11#Qualification and availability of personnel&Shredding	Somewhat good performance
Expert 11#Repurposability&Laser	Neither good nor poor performance
Expert 11#Repurposability&Shear / Knife	Neither good nor poor performance
Expert 11#Repurposability&Milling	Neither good nor poor performance
Expert 11#Repurposability&Rotary cutting tool	Neither good nor poor performance
Expert 11#Repurposability&Water jet	Mostly poor performance
Expert 11#Repurposability&Robotic unscrewing	Excellent performance
Expert 11#Repurposability&Toolless manual removal	Excellent performance
Expert 11#Repurposability&Shredding	Very poor performance
Expert 11#Safety&Laser	Somewhat poor performance
Expert 11#Safety&Shear / Knife	Somewhat good performance
Expert 11#Safety&Milling	Neither good nor poor performance
Expert 11#Safety&Rotary cutting tool	Somewhat good performance
Expert 11#Safety&Water jet	Mostly poor performance
Expert 11#Safety&Robotic unscrewing	Mostly good performance
Expert 11#Safety&Toolless manual removal	Neither good nor poor performance
Expert 11#Safety&Shredding	Somewhat poor performance
Expert 11#Scalability&Laser	Mostly good performance
Expert 11#Scalability&Shear / Knife	Mostly good performance
Expert 11#Scalability&Milling	Mostly good performance
Expert 11#Scalability&Rotary cutting tool	Mostly good performance
Expert 11#Scalability&Water jet	Mostly good performance
Expert 11#Scalability&Robotic unscrewing	Mostly good performance
Expert 11#Scalability&Toolless manual removal	Mostly poor performance
Expert 11#Scalability&Shredding	Excellent performance
Expert 11#Technology readiness&Laser	Somewhat poor performance
Expert 11#Technology readiness&Shear / Knife	Somewhat poor performance
Expert 11#Technology readiness&Milling	Somewhat poor performance
Expert 11#Technology readiness&Rotary cutting tool	Somewhat poor performance
Expert 11#Technology readiness&Water jet	Somewhat poor performance
Expert 11#Technology readiness&Robotic unscrewing	Somewhat good performance
Expert 11#Technology readiness&Toolless manual removal	Excellent performance
Expert 11#Technology readiness&Shredding	Mostly good performance
Expert 12#Adaptability&Laser	Somewhat good performance
Expert 12#Adaptability&Shear / Knife	Somewhat good performance
Expert 12#Adaptability&Milling	Somewhat good performance
Expert 12#Adaptability&Rotary cutting tool	Somewhat good performance
Expert 12#Adaptability&Water jet	Somewhat good performance
Expert 12#Adaptability&Robotic unscrewing	Somewhat good performance
Expert 12#Adaptability&Toolless manual removal	Excellent performance
Expert 12#Adaptability&Shredding	Excellent performance
Expert 12#Flexibility&Laser	Somewhat good performance
Expert 12#Flexibility&Shear / Knife	Somewhat good performance
Expert 12#Flexibility&Milling	Somewhat good performance
Expert 12#Flexibility&Rotary cutting tool	Somewhat good performance
Expert 12#Flexibility&Water jet	Somewhat good performance
Expert 12#Flexibility&Robotic unscrewing	Somewhat good performance
Expert 12#Flexibility&Toolless manual removal	Excellent performance
Expert 12#Flexibility&Shredding	Excellent performance
Expert 12#Automatability&Laser	Mostly good performance
Expert 12#Automatability&Shear / Knife	Mostly good performance
Expert 12#Automatability&Milling	Somewhat poor performance
Expert 12#Automatability&Rotary cutting tool	Somewhat poor performance
Expert 12#Automatability&Water jet	Mostly poor performance
Expert 12#Automatability&Robotic unscrewing	Very poor performance
Expert 12#Automatability&Toolless manual removal	Very poor performance
Expert 12#Automatability&Shredding	Excellent performance
Expert 12#Capex&Laser	Somewhat poor performance
Expert 12#Capex&Shear / Knife	Somewhat good performance
Expert 12#Capex&Milling	Somewhat good performance
Expert 12#Capex&Rotary cutting tool	Somewhat good performance
Expert 12#Capex&Water jet	Somewhat good performance
Expert 12#Capex&Robotic unscrewing	Somewhat good performance
Expert 12#Capex&Toolless manual removal	Excellent performance
Expert 12#Capex&Shredding	Somewhat good performance
Expert 12#Opex&Laser	Mostly good performance
Expert 12#Opex&Shear / Knife	Somewhat poor performance
Expert 12#Opex&Milling	Somewhat poor performance
Expert 12#Opex&Rotary cutting tool	Somewhat poor performance
Expert 12#Opex&Water jet	Mostly poor performance
Expert 12#Opex&Robotic unscrewing	Mostly poor performance
Expert 12#Opex&Toolless manual removal	Very poor performance
Expert 12#Opex&Shredding	Somewhat good performance
Expert 12#Digital compatibility&Laser	Mostly good performance
Expert 12#Digital compatibility&Shear / Knife	Mostly good performance
Expert 12#Digital compatibility&Milling	Mostly good performance
Expert 12#Digital compatibility&Rotary cutting tool	Mostly good performance
Expert 12#Digital compatibility&Water jet	Somewhat poor performance
Expert 12#Digital compatibility&Robotic unscrewing	Mostly good performance
Expert 12#Digital compatibility&Toolless manual removal	Mostly poor performance
Expert 12#Digital compatibility&Shredding	Mostly poor performance
Expert 12#Environmental impact&Laser	Mostly good performance
Expert 12#Environmental impact&Shear / Knife	Mostly good performance
Expert 12#Environmental impact&Milling	Mostly good performance
Expert 12#Environmental impact&Rotary cutting tool	Mostly good performance
Expert 12#Environmental impact&Water jet	Mostly poor performance
Expert 12#Environmental impact&Robotic unscrewing	Excellent performance
Expert 12#Environmental impact&Toolless manual removal	Excellent performance
Expert 12#Environmental impact&Shredding	Somewhat good performance
Expert 12#Integratability&Laser	Excellent performance
Expert 12#Integratability&Shear / Knife	Mostly good performance
Expert 12#Integratability&Milling	Mostly good performance
Expert 12#Integratability&Rotary cutting tool	Mostly good performance
Expert 12#Integratability&Water jet	Somewhat poor performance
Expert 12#Integratability&Robotic unscrewing	Mostly good performance
Expert 12#Integratability&Toolless manual removal	Somewhat poor performance
Expert 12#Integratability&Shredding	Excellent performance
Expert 12#Process robustness and reliability&Laser	Mostly good performance
Expert 12#Process robustness and reliability&Shear / Knife	Mostly good performance
Expert 12#Process robustness and reliability&Milling	Mostly good performance
Expert 12#Process robustness and reliability&Rotary cutting tool	Mostly good performance
Expert 12#Process robustness and reliability&Water jet	Mostly good performance
Expert 12#Process robustness and reliability&Robotic unscrewing	Mostly poor performance
Expert 12#Process robustness and reliability&Toolless manual removal	Mostly good performance
Expert 12#Process robustness and reliability&Shredding	Excellent performance
Expert 12#Productivity&Laser	Excellent performance
Expert 12#Productivity&Shear / Knife	Somewhat poor performance
Expert 12#Productivity&Milling	Somewhat poor performance
Expert 12#Productivity&Rotary cutting tool	Somewhat poor performance
Expert 12#Productivity&Water jet	Somewhat poor performance
Expert 12#Productivity&Robotic unscrewing	Somewhat good performance
Expert 12#Productivity&Toolless manual removal	Mostly poor performance
Expert 12#Productivity&Shredding	Excellent performance
Expert 12#Purity of outfeed&Laser	Mostly good performance
Expert 12#Purity of outfeed&Shear / Knife	Mostly good performance
Expert 12#Purity of outfeed&Milling	Mostly good performance
Expert 12#Purity of outfeed&Rotary cutting tool	Mostly good performance
Expert 12#Purity of outfeed&Water jet	Neither good nor poor performance
Expert 12#Purity of outfeed&Robotic unscrewing	Excellent performance
Expert 12#Purity of outfeed&Toolless manual removal	Excellent performance
Expert 12#Purity of outfeed&Shredding	Somewhat poor performance
Expert 12#Qualification and availability of personnel&Laser	Somewhat poor performance
Expert 12#Qualification and availability of personnel&Shear / Knife	Somewhat poor performance
Expert 12#Qualification and availability of personnel&Milling	Somewhat poor performance
Expert 12#Qualification and availability of personnel&Rotary cutting tool	Somewhat poor performance
Expert 12#Qualification and availability of personnel&Water jet	Somewhat poor performance
Expert 12#Qualification and availability of personnel&Robotic unscrewing	Mostly poor performance
Expert 12#Qualification and availability of personnel&Toolless manual removal	Very poor performance
Expert 12#Qualification and availability of personnel&Shredding	Somewhat poor performance
Expert 12#Repurposability&Laser	Somewhat good performance
Expert 12#Repurposability&Shear / Knife	Somewhat good performance
Expert 12#Repurposability&Milling	Somewhat good performance
Expert 12#Repurposability&Rotary cutting tool	Somewhat good performance
Expert 12#Repurposability&Water jet	Somewhat poor performance
Expert 12#Repurposability&Robotic unscrewing	Excellent performance
Expert 12#Repurposability&Toolless manual removal	Excellent performance
Expert 12#Repurposability&Shredding	Very poor performance
Expert 12#Safety&Laser	Mostly good performance
Expert 12#Safety&Shear / Knife	Mostly good performance
Expert 12#Safety&Milling	Mostly good performance
Expert 12#Safety&Rotary cutting tool	Mostly good performance
Expert 12#Safety&Water jet	Somewhat poor performance
Expert 12#Safety&Robotic unscrewing	Mostly good performance
Expert 12#Safety&Toolless manual removal	Somewhat poor performance
Expert 12#Safety&Shredding	Mostly good performance
Expert 12#Scalability&Laser	Mostly good performance
Expert 12#Scalability&Shear / Knife	Mostly good performance
Expert 12#Scalability&Milling	Mostly good performance
Expert 12#Scalability&Rotary cutting tool	Mostly good performance
Expert 12#Scalability&Water jet	Mostly good performance
Expert 12#Scalability&Robotic unscrewing	Mostly good performance
Expert 12#Scalability&Toolless manual removal	Somewhat poor performance
Expert 12#Scalability&Shredding	Mostly good performance
Expert 12#Technology readiness&Laser	Mostly good performance
Expert 12#Technology readiness&Shear / Knife	Somewhat poor performance
Expert 12#Technology readiness&Milling	Somewhat poor performance
Expert 12#Technology readiness&Rotary cutting tool	Somewhat poor performance
Expert 12#Technology readiness&Water jet	Mostly poor performance
Expert 12#Technology readiness&Robotic unscrewing	Neither good nor poor performance
Expert 12#Technology readiness&Toolless manual removal	Mostly good performance
Expert 12#Technology readiness&Shredding	Mostly good performance
Expert 13#Adaptability&Laser	Neither good nor poor performance
Expert 13#Adaptability&Shear / Knife	Neither good nor poor performance
Expert 13#Adaptability&Milling	Neither good nor poor performance
Expert 13#Adaptability&Rotary cutting tool	Neither good nor poor performance
Expert 13#Adaptability&Water jet	Neither good nor poor performance
Expert 13#Adaptability&Robotic unscrewing	Very poor performance
Expert 13#Adaptability&Toolless manual removal	Excellent performance
Expert 13#Adaptability&Shredding	Excellent performance
Expert 13#Flexibility&Laser	Neither good nor poor performance
Expert 13#Flexibility&Shear / Knife	Neither good nor poor performance
Expert 13#Flexibility&Milling	Neither good nor poor performance
Expert 13#Flexibility&Rotary cutting tool	Neither good nor poor performance
Expert 13#Flexibility&Water jet	Neither good nor poor performance
Expert 13#Flexibility&Robotic unscrewing	Very poor performance
Expert 13#Flexibility&Toolless manual removal	Excellent performance
Expert 13#Flexibility&Shredding	Mostly good performance
Expert 13#Automatability&Laser	Mostly good performance
Expert 13#Automatability&Shear / Knife	Mostly good performance
Expert 13#Automatability&Milling	Mostly good performance
Expert 13#Automatability&Rotary cutting tool	Mostly good performance
Expert 13#Automatability&Water jet	Mostly good performance
Expert 13#Automatability&Robotic unscrewing	Excellent performance
Expert 13#Automatability&Toolless manual removal	Very poor performance
Expert 13#Automatability&Shredding	Mostly good performance
Expert 13#Capex&Laser	Somewhat poor performance
Expert 13#Capex&Shear / Knife	Somewhat good performance
Expert 13#Capex&Milling	Neither good nor poor performance
Expert 13#Capex&Rotary cutting tool	Neither good nor poor performance
Expert 13#Capex&Water jet	Somewhat poor performance
Expert 13#Capex&Robotic unscrewing	Mostly poor performance
Expert 13#Capex&Toolless manual removal	Excellent performance
Expert 13#Capex&Shredding	Mostly poor performance
Expert 13#Opex&Laser	Somewhat good performance
Expert 13#Opex&Shear / Knife	Mostly good performance
Expert 13#Opex&Milling	Somewhat good performance
Expert 13#Opex&Rotary cutting tool	Somewhat good performance
Expert 13#Opex&Water jet	Neither good nor poor performance
Expert 13#Opex&Robotic unscrewing	Somewhat good performance
Expert 13#Opex&Toolless manual removal	Very poor performance
Expert 13#Opex&Shredding	Somewhat good performance
Expert 13#Digital compatibility&Laser	Mostly good performance
Expert 13#Digital compatibility&Shear / Knife	Mostly good performance
Expert 13#Digital compatibility&Milling	Mostly good performance
Expert 13#Digital compatibility&Rotary cutting tool	Mostly good performance
Expert 13#Digital compatibility&Water jet	Mostly good performance
Expert 13#Digital compatibility&Robotic unscrewing	Mostly good performance
Expert 13#Digital compatibility&Toolless manual removal	Very poor performance
Expert 13#Digital compatibility&Shredding	Neither good nor poor performance
Expert 13#Environmental impact&Laser	Somewhat good performance
Expert 13#Environmental impact&Shear / Knife	Somewhat good performance
Expert 13#Environmental impact&Milling	Somewhat good performance
Expert 13#Environmental impact&Rotary cutting tool	Somewhat good performance
Expert 13#Environmental impact&Water jet	Somewhat poor performance
Expert 13#Environmental impact&Robotic unscrewing	Mostly good performance
Expert 13#Environmental impact&Toolless manual removal	Excellent performance
Expert 13#Environmental impact&Shredding	Mostly poor performance
Expert 13#Integratability&Laser	Somewhat good performance
Expert 13#Integratability&Shear / Knife	Somewhat good performance
Expert 13#Integratability&Milling	Somewhat good performance
Expert 13#Integratability&Rotary cutting tool	Somewhat good performance
Expert 13#Integratability&Water jet	Somewhat good performance
Expert 13#Integratability&Robotic unscrewing	Somewhat good performance
Expert 13#Integratability&Toolless manual removal	Excellent performance
Expert 13#Integratability&Shredding	Mostly poor performance
Expert 13#Process robustness and reliability&Laser	Somewhat good performance
Expert 13#Process robustness and reliability&Shear / Knife	Neither good nor poor performance
Expert 13#Process robustness and reliability&Milling	Neither good nor poor performance
Expert 13#Process robustness and reliability&Rotary cutting tool	Neither good nor poor performance
Expert 13#Process robustness and reliability&Water jet	Somewhat good performance
Expert 13#Process robustness and reliability&Robotic unscrewing	Mostly poor performance
Expert 13#Process robustness and reliability&Toolless manual removal	Neither good nor poor performance
Expert 13#Process robustness and reliability&Shredding	Somewhat good performance
Expert 13#Productivity&Laser	Mostly good performance
Expert 13#Productivity&Shear / Knife	Neither good nor poor performance
Expert 13#Productivity&Milling	Neither good nor poor performance
Expert 13#Productivity&Rotary cutting tool	Neither good nor poor performance
Expert 13#Productivity&Water jet	Mostly good performance
Expert 13#Productivity&Robotic unscrewing	Mostly poor performance
Expert 13#Productivity&Toolless manual removal	Very poor performance
Expert 13#Productivity&Shredding	Excellent performance
Expert 13#Purity of outfeed&Laser	Neither good nor poor performance
Expert 13#Purity of outfeed&Shear / Knife	Neither good nor poor performance
Expert 13#Purity of outfeed&Milling	Neither good nor poor performance
Expert 13#Purity of outfeed&Rotary cutting tool	Neither good nor poor performance
Expert 13#Purity of outfeed&Water jet	Neither good nor poor performance
Expert 13#Purity of outfeed&Robotic unscrewing	Neither good nor poor performance
Expert 13#Purity of outfeed&Toolless manual removal	Excellent performance
Expert 13#Purity of outfeed&Shredding	Very poor performance
Expert 13#Qualification and availability of personnel&Laser	Neither good nor poor performance
Expert 13#Qualification and availability of personnel&Shear / Knife	Somewhat good performance
Expert 13#Qualification and availability of personnel&Milling	Somewhat good performance
Expert 13#Qualification and availability of personnel&Rotary cutting tool	Somewhat good performance
Expert 13#Qualification and availability of personnel&Water jet	Neither good nor poor performance
Expert 13#Qualification and availability of personnel&Robotic unscrewing	Mostly poor performance
Expert 13#Qualification and availability of personnel&Toolless manual removal	Mostly good performance
Expert 13#Qualification and availability of personnel&Shredding	Mostly good performance
Expert 13#Repurposability&Laser	Somewhat good performance
Expert 13#Repurposability&Shear / Knife	Somewhat good performance
Expert 13#Repurposability&Milling	Somewhat good performance
Expert 13#Repurposability&Rotary cutting tool	Somewhat good performance
Expert 13#Repurposability&Water jet	Neither good nor poor performance
Expert 13#Repurposability&Robotic unscrewing	Mostly good performance
Expert 13#Repurposability&Toolless manual removal	Excellent performance
Expert 13#Repurposability&Shredding	Very poor performance
Expert 13#Safety&Laser	Mostly good performance
Expert 13#Safety&Shear / Knife	Mostly good performance
Expert 13#Safety&Milling	Mostly good performance
Expert 13#Safety&Rotary cutting tool	Mostly good performance
Expert 13#Safety&Water jet	Mostly good performance
Expert 13#Safety&Robotic unscrewing	Mostly good performance
Expert 13#Safety&Toolless manual removal	Neither good nor poor performance
Expert 13#Safety&Shredding	Somewhat good performance
Expert 13#Scalability&Laser	Somewhat poor performance
Expert 13#Scalability&Shear / Knife	Somewhat good performance
Expert 13#Scalability&Milling	Neither good nor poor performance
Expert 13#Scalability&Rotary cutting tool	Neither good nor poor performance
Expert 13#Scalability&Water jet	Somewhat poor performance
Expert 13#Scalability&Robotic unscrewing	Mostly poor performance
Expert 13#Scalability&Toolless manual removal	Excellent performance
Expert 13#Scalability&Shredding	Mostly poor performance
Expert 13#Technology readiness&Laser	Somewhat poor performance
Expert 13#Technology readiness&Shear / Knife	Mostly good performance
Expert 13#Technology readiness&Milling	Neither good nor poor performance
Expert 13#Technology readiness&Rotary cutting tool	Somewhat poor performance
Expert 13#Technology readiness&Water jet	Somewhat poor performance
Expert 13#Technology readiness&Robotic unscrewing	Neither good nor poor performance
Expert 13#Technology readiness&Toolless manual removal	Excellent performance
Expert 13#Technology readiness&Shredding	Excellent performance

## Sheet: Round 2 - technology evaluation
Expert ID#Criterion#Technology	Rating
Expert 1#Adaptability&Laser	Mostly good performance
Expert 1#Adaptability&Shear / Knife	Somewhat good performance
Expert 1#Adaptability&Rotary cutting tool	Somewhat good performance
Expert 1#Adaptability&Robotic unscrewing	Neither good nor poor performance
Expert 1#Adaptability&Toolless manual removal	Mostly good performance
Expert 1#Adaptability&Shredding	Excellent performance
Expert 1#Flexibility&Laser	Mostly good performance
Expert 1#Flexibility&Shear / Knife	Somewhat good performance
Expert 1#Flexibility&Rotary cutting tool	Somewhat good performance
Expert 1#Flexibility&Robotic unscrewing	Neither good nor poor performance
Expert 1#Flexibility&Toolless manual removal	Mostly good performance
Expert 1#Flexibility&Shredding	Excellent performance
Expert 1#Automatability&Laser	Excellent performance
Expert 1#Automatability&Shear / Knife	Somewhat good performance
Expert 1#Automatability&Milling	Mostly good performance
Expert 1#Automatability&Robotic unscrewing	Neither good nor poor performance
Expert 1#Automatability&Shredding	Excellent performance
Expert 1#Capex&Laser	Mostly poor performance
Expert 1#Capex&Rotary cutting tool	Neither good nor poor performance
Expert 1#Capex&Robotic unscrewing	Somewhat poor performance
Expert 1#Opex&Laser	Mostly good performance
Expert 1#Opex&Shear / Knife	Somewhat good performance
Expert 1#Opex&Milling	Somewhat good performance
Expert 1#Opex&Rotary cutting tool	Somewhat good performance
Expert 1#Opex&Water jet	Somewhat poor performance
Expert 1#Opex&Toolless manual removal	Very poor performance
Expert 1#Digital compatibility&Laser	Excellent performance
Expert 1#Digital compatibility&Milling	Excellent performance
Expert 1#Digital compatibility&Rotary cutting tool	Neither good nor poor performance
Expert 1#Digital compatibility&Robotic unscrewing	Mostly good performance
Expert 1#Digital compatibility&Toolless manual removal	Mostly poor performance
Expert 1#Digital compatibility&Shredding	Neither good nor poor performance
Expert 1#Environmental impact&Water jet	Mostly poor performance
Expert 1#Environmental impact&Robotic unscrewing	Mostly good performance
Expert 1#Environmental impact&Toolless manual removal	Mostly good performance
Expert 1#Integratability&Laser	Mostly good performance
Expert 1#Integratability&Shear / Knife	Somewhat good performance
Expert 1#Integratability&Milling	Mostly good performance
Expert 1#Integratability&Rotary cutting tool	Somewhat good performance
Expert 1#Integratability&Robotic unscrewing	Somewhat good performance
Expert 1#Integratability&Shredding	Mostly good performance
Expert 1#Process robustness and reliability&Laser	Mostly good performance
Expert 1#Process robustness and reliability&Milling	Somewhat good performance
Expert 1#Process robustness and reliability&Robotic unscrewing	Neither good nor poor performance
Expert 1#Process robustness and reliability&Toolless manual removal	Somewhat good performance
Expert 1#Process robustness and reliability&Shredding	Mostly good performance
Expert 1#Productivity&Laser	Mostly good performance
Expert 1#Productivity&Robotic unscrewing	Somewhat poor performance
Expert 1#Productivity&Toolless manual removal	Mostly poor performance
Expert 1#Productivity&Shredding	Mostly good performance
Expert 1#Purity of outfeed&Laser	Mostly good performance
Expert 1#Purity of outfeed&Shear / Knife	Somewhat good performance
Expert 1#Purity of outfeed&Robotic unscrewing	Mostly good performance
Expert 1#Purity of outfeed&Toolless manual removal	Mostly good performance
Expert 1#Purity of outfeed&Shredding	Very poor performance
Expert 1#Qualification and availability of personnel&Robotic unscrewing	Somewhat poor performance
Expert 1#Qualification and availability of personnel&Toolless manual removal	Neither good nor poor performance
Expert 1#Qualification and availability of personnel&Shredding	Mostly good performance
Expert 1#Repurposability&Laser	Neither good nor poor performance
Expert 1#Repurposability&Milling	Neither good nor poor performance
Expert 1#Repurposability&Robotic unscrewing	Mostly good performance
Expert 1#Repurposability&Toolless manual removal	Mostly good performance
Expert 1#Repurposability&Shredding	Very poor performance
Expert 1#Safety&Laser	Somewhat good performance
Expert 1#Safety&Milling	Somewhat good performance
Expert 1#Safety&Robotic unscrewing	Somewhat good performance
Expert 1#Safety&Toolless manual removal	Neither good nor poor performance
Expert 1#Safety&Shredding	Somewhat good performance
Expert 1#Scalability&Water jet	Neither good nor poor performance
Expert 1#Scalability&Robotic unscrewing	Neither good nor poor performance
Expert 1#Scalability&Toolless manual removal	Somewhat poor performance
Expert 1#Technology readiness&Laser	Mostly good performance
Expert 1#Technology readiness&Milling	Somewhat good performance
Expert 1#Technology readiness&Robotic unscrewing	Neither good nor poor performance
Expert 1#Technology readiness&Toolless manual removal	Mostly good performance
Expert 1#Technology readiness&Shredding	Mostly good performance
Expert 2#Adaptability&Laser	Mostly good performance
Expert 2#Adaptability&Shredding	Excellent performance
Expert 2#Flexibility&Laser	Mostly good performance
Expert 2#Flexibility&Shredding	Excellent performance
Expert 2#Automatability&Laser	Excellent performance
Expert 2#Automatability&Robotic unscrewing	Somewhat good performance
Expert 2#Automatability&Toolless manual removal	Very poor performance
Expert 2#Automatability&Shredding	Excellent performance
Expert 2#Capex&Laser	Mostly poor performance
Expert 2#Capex&Shear / Knife	Somewhat good performance
Expert 2#Opex&Laser	Somewhat good performance
Expert 2#Opex&Milling	Neither good nor poor performance
Expert 2#Opex&Rotary cutting tool	Neither good nor poor performance
Expert 2#Opex&Water jet	Somewhat poor performance
Expert 2#Opex&Toolless manual removal	Very poor performance
Expert 2#Opex&Shredding	Somewhat good performance
Expert 2#Digital compatibility&Laser	Excellent performance
Expert 2#Digital compatibility&Milling	Somewhat good performance
Expert 2#Digital compatibility&Water jet	Mostly good performance
Expert 2#Digital compatibility&Robotic unscrewing	Mostly good performance
Expert 2#Digital compatibility&Shredding	Somewhat good performance
Expert 2#Environmental impact&Laser	Somewhat good performance
Expert 2#Environmental impact&Robotic unscrewing	Mostly good performance
Expert 2#Environmental impact&Toolless manual removal	Mostly good performance
Expert 2#Environmental impact&Shredding	Somewhat poor performance
Expert 2#Integratability&Laser	Mostly good performance
Expert 2#Integratability&Water jet	Somewhat good performance
Expert 2#Integratability&Robotic unscrewing	Somewhat good performance
Expert 2#Integratability&Shredding	Mostly good performance
Expert 2#Process robustness and reliability&Laser	Mostly good performance
Expert 2#Process robustness and reliability&Shredding	Mostly good performance
Expert 2#Productivity&Laser	Excellent performance
Expert 2#Productivity&Toolless manual removal	Mostly poor performance
Expert 2#Productivity&Shredding	Excellent performance
Expert 2#Purity of outfeed&Shear / Knife	Mostly good performance
Expert 2#Purity of outfeed&Rotary cutting tool	Somewhat good performance
Expert 2#Purity of outfeed&Robotic unscrewing	Mostly good performance
Expert 2#Purity of outfeed&Toolless manual removal	Mostly good performance
Expert 2#Purity of outfeed&Shredding	Very poor performance
Expert 2#Qualification and availability of personnel&Shear / Knife	Somewhat good performance
Expert 2#Qualification and availability of personnel&Robotic unscrewing	Somewhat poor performance
Expert 2#Qualification and availability of personnel&Shredding	Mostly good performance
Expert 2#Repurposability&Laser	Somewhat good performance
Expert 2#Repurposability&Shear / Knife	Somewhat good performance
Expert 2#Repurposability&Milling	Somewhat good performance
Expert 2#Repurposability&Rotary cutting tool	Somewhat good performance
Expert 2#Repurposability&Water jet	Mostly poor performance
Expert 2#Repurposability&Robotic unscrewing	Mostly good performance
Expert 2#Repurposability&Toolless manual removal	Mostly good performance
Expert 2#Repurposability&Shredding	Very poor performance
Expert 2#Safety&Robotic unscrewing	Mostly good performance
Expert 2#Scalability&Laser	Mostly good performance
Expert 2#Scalability&Water jet	Somewhat good performance
Expert 2#Scalability&Toolless manual removal	Mostly poor performance
Expert 2#Technology readiness&Shredding	Mostly good performance
Expert 3#Adaptability&Laser	Somewhat good performance
Expert 3#Adaptability&Milling	Neither good nor poor performance
Expert 3#Adaptability&Rotary cutting tool	Somewhat good performance
Expert 3#Adaptability&Water jet	Somewhat good performance
Expert 3#Adaptability&Shredding	Excellent performance
Expert 3#Flexibility&Laser	Somewhat good performance
Expert 3#Flexibility&Milling	Neither good nor poor performance
Expert 3#Flexibility&Rotary cutting tool	Somewhat good performance
Expert 3#Flexibility&Water jet	Somewhat good performance
Expert 3#Flexibility&Shredding	Excellent performance
Expert 3#Automatability&Shear / Knife	Somewhat good performance
Expert 3#Automatability&Milling	Somewhat good performance
Expert 3#Automatability&Rotary cutting tool	Neither good nor poor performance
Expert 3#Automatability&Robotic unscrewing	Somewhat good performance
Expert 3#Automatability&Toolless manual removal	Very poor performance
Expert 3#Automatability&Shredding	Excellent performance
Expert 3#Capex&Laser	Mostly poor performance
Expert 3#Capex&Milling	Neither good nor poor performance
Expert 3#Capex&Rotary cutting tool	Somewhat good performance
Expert 3#Capex&Toolless manual removal	Excellent performance
Expert 3#Opex&Laser	Somewhat good performance
Expert 3#Opex&Shear / Knife	Somewhat good performance
Expert 3#Opex&Milling	Somewhat good performance
Expert 3#Opex&Rotary cutting tool	Somewhat good performance
Expert 3#Opex&Toolless manual removal	Mostly poor performance
Expert 3#Opex&Shredding	Somewhat good performance
Expert 3#Digital compatibility&Rotary cutting tool	Neither good nor poor performance
Expert 3#Digital compatibility&Toolless manual removal	Mostly poor performance
Expert 3#Digital compatibility&Shredding	Neither good nor poor performance
Expert 3#Environmental impact&Milling	Neither good nor poor performance
Expert 3#Environmental impact&Rotary cutting tool	Neither good nor poor performance
Expert 3#Environmental impact&Water jet	Somewhat poor performance
Expert 3#Environmental impact&Robotic unscrewing	Somewhat good performance
Expert 3#Environmental impact&Shredding	Neither good nor poor performance
Expert 3#Integratability&Shear / Knife	Somewhat good performance
Expert 3#Integratability&Milling	Somewhat good performance
Expert 3#Integratability&Shredding	Mostly good performance
Expert 3#Process robustness and reliability&Shear / Knife	Somewhat good performance
Expert 3#Process robustness and reliability&Milling	Neither good nor poor performance
Expert 3#Process robustness and reliability&Rotary cutting tool	Neither good nor poor performance
Expert 3#Process robustness and reliability&Toolless manual removal	Neither good nor poor performance
Expert 3#Productivity&Shear / Knife	Neither good nor poor performance
Expert 3#Productivity&Milling	Neither good nor poor performance
Expert 3#Productivity&Rotary cutting tool	Neither good nor poor performance
Expert 3#Productivity&Water jet	Neither good nor poor performance
Expert 3#Productivity&Shredding	Excellent performance
Expert 3#Purity of outfeed&Laser	Mostly good performance
Expert 3#Purity of outfeed&Robotic unscrewing	Excellent performance
Expert 3#Purity of outfeed&Toolless manual removal	Mostly good performance
Expert 3#Purity of outfeed&Shredding	Very poor performance
Expert 3#Qualification and availability of personnel&Laser	Neither good nor poor performance
Expert 3#Qualification and availability of personnel&Shear / Knife	Somewhat good performance
Expert 3#Qualification and availability of personnel&Milling	Neither good nor poor performance
Expert 3#Qualification and availability of personnel&Rotary cutting tool	Somewhat good performance
Expert 3#Qualification and availability of personnel&Water jet	Neither good nor poor performance
Expert 3#Qualification and availability of personnel&Shredding	Somewhat good performance
Expert 3#Repurposability&Laser	Neither good nor poor performance
Expert 3#Repurposability&Shear / Knife	Neither good nor poor performance
Expert 3#Repurposability&Milling	Neither good nor poor performance
Expert 3#Repurposability&Rotary cutting tool	Neither good nor poor performance
Expert 3#Repurposability&Water jet	Mostly poor performance
Expert 3#Repurposability&Robotic unscrewing	Mostly good performance
Expert 3#Repurposability&Toolless manual removal	Mostly good performance
Expert 3#Repurposability&Shredding	Very poor performance
Expert 3#Safety&Laser	Mostly good performance
Expert 3#Safety&Shear / Knife	Somewhat good performance
Expert 3#Safety&Milling	Somewhat good performance
Expert 3#Safety&Rotary cutting tool	Neither good nor poor performance
Expert 3#Safety&Water jet	Neither good nor poor performance
Expert 3#Safety&Robotic unscrewing	Mostly good performance
Expert 3#Scalability&Robotic unscrewing	Neither good nor poor performance
Expert 3#Technology readiness&Laser	Somewhat good performance
Expert 3#Technology readiness&Shear / Knife	Somewhat good performance
Expert 3#Technology readiness&Milling	Somewhat good performance
Expert 3#Technology readiness&Toolless manual removal	Mostly good performance
Expert 3#Technology readiness&Shredding	Mostly good performance
Expert 4#Adaptability&Toolless manual removal	Excellent performance
Expert 4#Adaptability&Shredding	Mostly good performance
Expert 4#Flexibility&Toolless manual removal	Excellent performance
Expert 4#Flexibility&Shredding	Mostly good performance
Expert 4#Automatability&Laser	Excellent performance
Expert 4#Automatability&Toolless manual removal	Very poor performance
Expert 4#Automatability&Shredding	Excellent performance
Expert 4#Capex&Milling	Neither good nor poor performance
Expert 4#Capex&Rotary cutting tool	Neither good nor poor performance
Expert 4#Capex&Water jet	Neither good nor poor performance
Expert 4#Capex&Robotic unscrewing	Neither good nor poor performance
Expert 4#Capex&Shredding	Neither good nor poor performance
Expert 4#Opex&Shear / Knife	Neither good nor poor performance
Expert 4#Opex&Milling	Neither good nor poor performance
Expert 4#Opex&Rotary cutting tool	Neither good nor poor performance
Expert 4#Opex&Water jet	Neither good nor poor performance
Expert 4#Opex&Robotic unscrewing	Neither good nor poor performance
Expert 4#Opex&Shredding	Neither good nor poor performance
Expert 4#Digital compatibility&Laser	Mostly good performance
Expert 4#Digital compatibility&Milling	Mostly good performance
Expert 4#Digital compatibility&Rotary cutting tool	Neither good nor poor performance
Expert 4#Digital compatibility&Toolless manual removal	Mostly poor performance
Expert 4#Digital compatibility&Shredding	Neither good nor poor performance
Expert 4#Environmental impact&Milling	Neither good nor poor performance
Expert 4#Environmental impact&Rotary cutting tool	Neither good nor poor performance
Expert 4#Environmental impact&Water jet	Mostly poor performance
Expert 4#Integratability&Laser	Mostly good performance
Expert 4#Integratability&Milling	Mostly good performance
Expert 4#Integratability&Water jet	Neither good nor poor performance
Expert 4#Process robustness and reliability&Laser	Somewhat good performance
Expert 4#Process robustness and reliability&Shear / Knife	Somewhat good performance
Expert 4#Process robustness and reliability&Milling	Somewhat good performance
Expert 4#Process robustness and reliability&Rotary cutting tool	Somewhat good performance
Expert 4#Process robustness and reliability&Water jet	Somewhat good performance
Expert 4#Process robustness and reliability&Shredding	Mostly good performance
Expert 4#Productivity&Laser	Mostly good performance
Expert 4#Productivity&Rotary cutting tool	Somewhat good performance
Expert 4#Productivity&Water jet	Somewhat good performance
Expert 4#Productivity&Toolless manual removal	Mostly poor performance
Expert 4#Productivity&Shredding	Excellent performance
Expert 4#Purity of outfeed&Laser	Somewhat good performance
Expert 4#Purity of outfeed&Shear / Knife	Somewhat good performance
Expert 4#Purity of outfeed&Milling	Somewhat good performance
Expert 4#Purity of outfeed&Rotary cutting tool	Somewhat good performance
Expert 4#Purity of outfeed&Toolless manual removal	Mostly good performance
Expert 4#Purity of outfeed&Shredding	Very poor performance
Expert 4#Qualification and availability of personnel&Shear / Knife	Somewhat good performance
Expert 4#Qualification and availability of personnel&Milling	Somewhat good performance
Expert 4#Qualification and availability of personnel&Rotary cutting tool	Somewhat good performance
Expert 4#Qualification and availability of personnel&Shredding	Mostly good performance
Expert 4#Repurposability&Laser	Somewhat good performance
Expert 4#Repurposability&Shear / Knife	Somewhat good performance
Expert 4#Repurposability&Milling	Somewhat good performance
Expert 4#Repurposability&Rotary cutting tool	Somewhat good performance
Expert 4#Repurposability&Water jet	Somewhat poor performance
Expert 4#Repurposability&Robotic unscrewing	Excellent performance
Expert 4#Repurposability&Toolless manual removal	Excellent performance
Expert 4#Repurposability&Shredding	Very poor performance
Expert 4#Safety&Laser	Somewhat good performance
Expert 4#Safety&Robotic unscrewing	Mostly good performance
Expert 4#Scalability&Laser	Mostly good performance
Expert 4#Scalability&Shear / Knife	Mostly good performance
Expert 4#Scalability&Rotary cutting tool	Mostly good performance
Expert 4#Scalability&Toolless manual removal	Mostly poor performance
Expert 4#Scalability&Shredding	Mostly good performance
Expert 4#Technology readiness&Laser	Mostly good performance
Expert 4#Technology readiness&Shear / Knife	Somewhat good performance
Expert 4#Technology readiness&Rotary cutting tool	Somewhat good performance
Expert 4#Technology readiness&Toolless manual removal	Excellent performance
Expert 4#Technology readiness&Shredding	Excellent performance
Expert 5#Adaptability&Laser	Somewhat good performance
Expert 5#Adaptability&Water jet	Neither good nor poor performance
Expert 5#Adaptability&Toolless manual removal	Excellent performance
Expert 5#Adaptability&Shredding	Excellent performance
Expert 5#Flexibility&Laser	Somewhat good performance
Expert 5#Flexibility&Water jet	Neither good nor poor performance
Expert 5#Flexibility&Toolless manual removal	Excellent performance
Expert 5#Flexibility&Shredding	Excellent performance
Expert 5#Automatability&Laser	Mostly good performance
Expert 5#Automatability&Shear / Knife	Mostly good performance
Expert 5#Automatability&Water jet	Mostly good performance
Expert 5#Automatability&Robotic unscrewing	Neither good nor poor performance
Expert 5#Automatability&Toolless manual removal	Very poor performance
Expert 5#Automatability&Shredding	Mostly good performance
Expert 5#Capex&Laser	Mostly poor performance
Expert 5#Capex&Water jet	Somewhat poor performance
Expert 5#Capex&Robotic unscrewing	Somewhat poor performance
Expert 5#Capex&Toolless manual removal	Excellent performance
Expert 5#Opex&Laser	Mostly good performance
Expert 5#Opex&Shear / Knife	Neither good nor poor performance
Expert 5#Opex&Milling	Somewhat good performance
Expert 5#Opex&Rotary cutting tool	Somewhat good performance
Expert 5#Opex&Robotic unscrewing	Neither good nor poor performance
Expert 5#Opex&Toolless manual removal	Mostly poor performance
Expert 5#Digital compatibility&Laser	Mostly good performance
Expert 5#Digital compatibility&Milling	Mostly good performance
Expert 5#Digital compatibility&Water jet	Mostly good performance
Expert 5#Digital compatibility&Robotic unscrewing	Mostly good performance
Expert 5#Digital compatibility&Toolless manual removal	Mostly poor performance
Expert 5#Environmental impact&Milling	Neither good nor poor performance
Expert 5#Environmental impact&Rotary cutting tool	Neither good nor poor performance
Expert 5#Environmental impact&Shredding	Neither good nor poor performance
Expert 5#Integratability&Laser	Mostly good performance
Expert 5#Integratability&Shear / Knife	Mostly good performance
Expert 5#Integratability&Milling	Mostly good performance
Expert 5#Integratability&Water jet	Neither good nor poor performance
Expert 5#Integratability&Robotic unscrewing	Somewhat good performance
Expert 5#Integratability&Toolless manual removal	Neither good nor poor performance
Expert 5#Process robustness and reliability&Laser	Somewhat good performance
Expert 5#Process robustness and reliability&Shear / Knife	Somewhat good performance
Expert 5#Process robustness and reliability&Milling	Somewhat good performance
Expert 5#Process robustness and reliability&Rotary cutting tool	Somewhat good performance
Expert 5#Process robustness and reliability&Water jet	Somewhat good performance
Expert 5#Process robustness and reliability&Robotic unscrewing	Neither good nor poor performance
Expert 5#Process robustness and reliability&Shredding	Mostly good performance
Expert 5#Productivity&Laser	Mostly good performance
Expert 5#Productivity&Robotic unscrewing	Somewhat poor performance
Expert 5#Productivity&Toolless manual removal	Mostly poor performance
Expert 5#Productivity&Shredding	Mostly good performance
Expert 5#Purity of outfeed&Laser	Somewhat good performance
Expert 5#Purity of outfeed&Shear / Knife	Somewhat good performance
Expert 5#Purity of outfeed&Milling	Somewhat good performance
Expert 5#Purity of outfeed&Rotary cutting tool	Somewhat good performance
Expert 5#Purity of outfeed&Robotic unscrewing	Mostly good performance
Expert 5#Purity of outfeed&Toolless manual removal	Mostly good performance
Expert 5#Purity of outfeed&Shredding	Very poor performance
Expert 5#Qualification and availability of personnel&Toolless manual removal	Neither good nor poor performance
Expert 5#Repurposability&Laser	Neither good nor poor performance
Expert 5#Repurposability&Shear / Knife	Neither good nor poor performance
Expert 5#Repurposability&Milling	Neither good nor poor performance
Expert 5#Repurposability&Rotary cutting tool	Neither good nor poor performance
Expert 5#Repurposability&Toolless manual removal	Mostly good performance
Expert 5#Repurposability&Shredding	Very poor performance
Expert 5#Safety&Laser	Somewhat good performance
Expert 5#Safety&Shear / Knife	Somewhat good performance
Expert 5#Safety&Milling	Somewhat good performance
Expert 5#Safety&Rotary cutting tool	Somewhat good performance
Expert 5#Safety&Robotic unscrewing	Somewhat good performance
Expert 5#Safety&Shredding	Neither good nor poor performance
Expert 5#Scalability&Shear / Knife	Mostly good performance
Expert 5#Scalability&Rotary cutting tool	Mostly good performance
Expert 5#Scalability&Toolless manual removal	Somewhat poor performance
Expert 5#Scalability&Shredding	Somewhat good performance
Expert 5#Technology readiness&Laser	Mostly good performance
Expert 5#Technology readiness&Robotic unscrewing	Neither good nor poor performance
Expert 6#Adaptability&Shear / Knife	Somewhat good performance
Expert 6#Adaptability&Milling	Neither good nor poor performance
Expert 6#Adaptability&Rotary cutting tool	Somewhat good performance
Expert 6#Adaptability&Toolless manual removal	Excellent performance
Expert 6#Adaptability&Shredding	Mostly good performance
Expert 6#Flexibility&Shear / Knife	Somewhat good performance
Expert 6#Flexibility&Milling	Neither good nor poor performance
Expert 6#Flexibility&Rotary cutting tool	Somewhat good performance
Expert 6#Flexibility&Toolless manual removal	Excellent performance
Expert 6#Flexibility&Shredding	Mostly good performance
Expert 6#Automatability&Laser	Excellent performance
Expert 6#Automatability&Milling	Somewhat good performance
Expert 6#Automatability&Rotary cutting tool	Somewhat good performance
Expert 6#Automatability&Water jet	Mostly good performance
Expert 6#Automatability&Robotic unscrewing	Neither good nor poor performance
Expert 6#Automatability&Toolless manual removal	Very poor performance
Expert 6#Automatability&Shredding	Excellent performance
Expert 6#Capex&Laser	Mostly poor performance
Expert 6#Capex&Milling	Neither good nor poor performance
Expert 6#Capex&Rotary cutting tool	Neither good nor poor performance
Expert 6#Capex&Water jet	Somewhat poor performance
Expert 6#Capex&Robotic unscrewing	Somewhat poor performance
Expert 6#Capex&Toolless manual removal	Mostly good performance
Expert 6#Opex&Shear / Knife	Neither good nor poor performance
Expert 6#Opex&Milling	Neither good nor poor performance
Expert 6#Opex&Rotary cutting tool	Neither good nor poor performance
Expert 6#Opex&Water jet	Somewhat poor performance
Expert 6#Opex&Robotic unscrewing	Neither good nor poor performance
Expert 6#Opex&Shredding	Neither good nor poor performance
Expert 6#Digital compatibility&Laser	Excellent performance
Expert 6#Digital compatibility&Milling	Mostly good performance
Expert 6#Digital compatibility&Water jet	Mostly good performance
Expert 6#Digital compatibility&Shredding	Somewhat good performance
Expert 6#Environmental impact&Milling	Neither good nor poor performance
Expert 6#Environmental impact&Rotary cutting tool	Neither good nor poor performance
Expert 6#Environmental impact&Toolless manual removal	Excellent performance
Expert 6#Environmental impact&Shredding	Neither good nor poor performance
Expert 6#Integratability&Laser	Excellent performance
Expert 6#Integratability&Shear / Knife	Somewhat good performance
Expert 6#Integratability&Milling	Somewhat good performance
Expert 6#Integratability&Rotary cutting tool	Somewhat good performance
Expert 6#Productivity&Laser	Excellent performance
Expert 6#Productivity&Shear / Knife	Neither good nor poor performance
Expert 6#Productivity&Milling	Neither good nor poor performance
Expert 6#Productivity&Rotary cutting tool	Neither good nor poor performance
Expert 6#Productivity&Robotic unscrewing	Somewhat poor performance
Expert 6#Productivity&Toolless manual removal	Somewhat poor performance
Expert 6#Productivity&Shredding	Excellent performance
Expert 6#Purity of outfeed&Shear / Knife	Mostly good performance
Expert 6#Purity of outfeed&Robotic unscrewing	Excellent performance
Expert 6#Purity of outfeed&Toolless manual removal	Excellent performance
Expert 6#Qualification and availability of personnel&Laser	Neither good nor poor performance
Expert 6#Qualification and availability of personnel&Shear / Knife	Neither good nor poor performance
Expert 6#Qualification and availability of personnel&Milling	Neither good nor poor performance
Expert 6#Qualification and availability of personnel&Rotary cutting tool	Neither good nor poor performance
Expert 6#Qualification and availability of personnel&Water jet	Neither good nor poor performance
Expert 6#Qualification and availability of personnel&Robotic unscrewing	Neither good nor poor performance
Expert 6#Repurposability&Laser	Somewhat good performance
Expert 6#Repurposability&Shear / Knife	Somewhat good performance
Expert 6#Repurposability&Rotary cutting tool	Somewhat good performance
Expert 6#Repurposability&Water jet	Mostly poor performance
Expert 6#Repurposability&Robotic unscrewing	Mostly good performance
Expert 6#Repurposability&Toolless manual removal	Mostly good performance
Expert 6#Repurposability&Shredding	Very poor performance
Expert 6#Safety&Laser	Somewhat good performance
Expert 6#Safety&Shear / Knife	Neither good nor poor performance
Expert 6#Safety&Milling	Neither good nor poor performance
Expert 6#Safety&Rotary cutting tool	Neither good nor poor performance
Expert 6#Safety&Water jet	Neither good nor poor performance
Expert 6#Safety&Robotic unscrewing	Mostly good performance
Expert 6#Safety&Toolless manual removal	Somewhat poor performance
Expert 6#Scalability&Laser	Mostly good performance
Expert 6#Scalability&Shear / Knife	Mostly good performance
Expert 6#Scalability&Rotary cutting tool	Mostly good performance
Expert 6#Scalability&Water jet	Somewhat good performance
Expert 6#Scalability&Robotic unscrewing	Somewhat good performance
Expert 6#Scalability&Shredding	Somewhat good performance
Expert 6#Technology readiness&Laser	Somewhat good performance
Expert 6#Technology readiness&Shear / Knife	Neither good nor poor performance
Expert 6#Technology readiness&Milling	Neither good nor poor performance
Expert 6#Technology readiness&Rotary cutting tool	Neither good nor poor performance
Expert 6#Technology readiness&Toolless manual removal	Excellent performance
Expert 6#Technology readiness&Shredding	Excellent performance
Expert 7#Adaptability&Laser	Mostly good performance
Expert 7#Adaptability&Shear / Knife	Somewhat good performance
Expert 7#Adaptability&Robotic unscrewing	Neither good nor poor performance
Expert 7#Adaptability&Toolless manual removal	Excellent performance
Expert 7#Adaptability&Shredding	Mostly good performance
Expert 7#Flexibility&Toolless manual removal	Excellent performance
Expert 7#Flexibility&Shredding	Excellent performance
Expert 7#Automatability&Laser	Excellent performance
Expert 7#Automatability&Shear / Knife	Mostly good performance
Expert 7#Automatability&Water jet	Mostly good performance
Expert 7#Automatability&Robotic unscrewing	Neither good nor poor performance
Expert 7#Automatability&Toolless manual removal	Very poor performance
Expert 7#Capex&Laser	Somewhat poor performance
Expert 7#Capex&Water jet	Neither good nor poor performance
Expert 7#Capex&Robotic unscrewing	Somewhat poor performance
Expert 7#Capex&Toolless manual removal	Excellent performance
Expert 7#Opex&Shear / Knife	Neither good nor poor performance
Expert 7#Opex&Milling	Neither good nor poor performance
Expert 7#Opex&Rotary cutting tool	Neither good nor poor performance
Expert 7#Opex&Robotic unscrewing	Somewhat good performance
Expert 7#Opex&Toolless manual removal	Very poor performance
Expert 7#Opex&Shredding	Somewhat good performance
Expert 7#Digital compatibility&Laser	Excellent performance
Expert 7#Digital compatibility&Milling	Mostly good performance
Expert 7#Digital compatibility&Toolless manual removal	Mostly poor performance
Expert 7#Environmental impact&Milling	Neither good nor poor performance
Expert 7#Environmental impact&Rotary cutting tool	Somewhat good performance
Expert 7#Environmental impact&Water jet	Somewhat poor performance
Expert 7#Environmental impact&Robotic unscrewing	Mostly good performance
Expert 7#Environmental impact&Toolless manual removal	Excellent performance
Expert 7#Integratability&Laser	Excellent performance
Expert 7#Integratability&Shear / Knife	Mostly good performance
Expert 7#Integratability&Water jet	Somewhat good performance
Expert 7#Integratability&Robotic unscrewing	Somewhat good performance
Expert 7#Integratability&Toolless manual removal	Somewhat good performance
Expert 7#Integratability&Shredding	Somewhat good performance
Expert 7#Process robustness and reliability&Laser	Mostly good performance
Expert 7#Process robustness and reliability&Shear / Knife	Neither good nor poor performance
Expert 7#Process robustness and reliability&Milling	Neither good nor poor performance
Expert 7#Process robustness and reliability&Rotary cutting tool	Neither good nor poor performance
Expert 7#Process robustness and reliability&Water jet	Somewhat good performance
Expert 7#Process robustness and reliability&Robotic unscrewing	Somewhat poor performance
Expert 7#Process robustness and reliability&Toolless manual removal	Neither good nor poor performance
Expert 7#Process robustness and reliability&Shredding	Mostly good performance
Expert 7#Productivity&Laser	Excellent performance
Expert 7#Productivity&Water jet	Neither good nor poor performance
Expert 7#Purity of outfeed&Laser	Mostly good performance
Expert 7#Purity of outfeed&Shear / Knife	Mostly good performance
Expert 7#Purity of outfeed&Robotic unscrewing	Excellent performance
Expert 7#Purity of outfeed&Toolless manual removal	Excellent performance
Expert 7#Purity of outfeed&Shredding	Very poor performance
Expert 7#Qualification and availability of personnel&Shredding	Mostly good performance
Expert 7#Repurposability&Laser	Neither good nor poor performance
Expert 7#Repurposability&Shear / Knife	Neither good nor poor performance
Expert 7#Repurposability&Milling	Neither good nor poor performance
Expert 7#Repurposability&Rotary cutting tool	Neither good nor poor performance
Expert 7#Repurposability&Water jet	Somewhat poor performance
Expert 7#Repurposability&Robotic unscrewing	Mostly good performance
Expert 7#Repurposability&Toolless manual removal	Mostly good performance
Expert 7#Repurposability&Shredding	Very poor performance
Expert 7#Safety&Laser	Mostly good performance
Expert 7#Safety&Robotic unscrewing	Mostly good performance
Expert 7#Scalability&Laser	Mostly good performance
Expert 7#Scalability&Shear / Knife	Mostly good performance
Expert 7#Scalability&Rotary cutting tool	Mostly good performance
Expert 7#Scalability&Toolless manual removal	Mostly poor performance
Expert 7#Scalability&Shredding	Mostly good performance
Expert 7#Technology readiness&Laser	Somewhat good performance
Expert 7#Technology readiness&Shear / Knife	Somewhat good performance
Expert 7#Technology readiness&Milling	Somewhat good performance
Expert 7#Technology readiness&Rotary cutting tool	Somewhat good performance
Expert 7#Technology readiness&Water jet	Neither good nor poor performance
Expert 7#Technology readiness&Robotic unscrewing	Somewhat poor performance
Expert 7#Technology readiness&Toolless manual removal	Excellent performance
Expert 7#Technology readiness&Shredding	Mostly good performance
Expert 8#Adaptability&Laser	Somewhat good performance
Expert 8#Adaptability&Shear / Knife	Somewhat good performance
Expert 8#Adaptability&Milling	Somewhat good performance
Expert 8#Adaptability&Rotary cutting tool	Somewhat good performance
Expert 8#Adaptability&Water jet	Somewhat good performance
Expert 8#Adaptability&Toolless manual removal	Excellent performance
Expert 8#Adaptability&Shredding	Excellent performance
Expert 8#Flexibility&Laser	Somewhat good performance
Expert 8#Flexibility&Shear / Knife	Somewhat good performance
Expert 8#Flexibility&Milling	Somewhat good performance
Expert 8#Flexibility&Rotary cutting tool	Somewhat good performance
Expert 8#Flexibility&Water jet	Somewhat good performance
Expert 8#Flexibility&Toolless manual removal	Excellent performance
Expert 8#Flexibility&Shredding	Excellent performance
Expert 8#Automatability&Laser	Mostly good performance
Expert 8#Automatability&Shear / Knife	Mostly good performance
Expert 8#Automatability&Milling	Mostly good performance
Expert 8#Automatability&Water jet	Mostly good performance
Expert 8#Automatability&Toolless manual removal	Very poor performance
Expert 8#Automatability&Shredding	Excellent performance
Expert 8#Capex&Shear / Knife	Somewhat good performance
Expert 8#Capex&Milling	Neither good nor poor performance
Expert 8#Capex&Rotary cutting tool	Somewhat good performance
Expert 8#Capex&Water jet	Neither good nor poor performance
Expert 8#Capex&Toolless manual removal	Excellent performance
Expert 8#Opex&Shear / Knife	Somewhat good performance
Expert 8#Opex&Rotary cutting tool	Somewhat good performance
Expert 8#Opex&Water jet	Neither good nor poor performance
Expert 8#Opex&Robotic unscrewing	Somewhat good performance
Expert 8#Opex&Toolless manual removal	Mostly poor performance
Expert 8#Digital compatibility&Laser	Mostly good performance
Expert 8#Digital compatibility&Shear / Knife	Somewhat good performance
Expert 8#Digital compatibility&Milling	Somewhat good performance
Expert 8#Digital compatibility&Rotary cutting tool	Somewhat good performance
Expert 8#Digital compatibility&Water jet	Somewhat good performance
Expert 8#Digital compatibility&Robotic unscrewing	Mostly good performance
Expert 8#Environmental impact&Laser	Somewhat good performance
Expert 8#Environmental impact&Shear / Knife	Somewhat good performance
Expert 8#Environmental impact&Milling	Somewhat good performance
Expert 8#Environmental impact&Rotary cutting tool	Somewhat good performance
Expert 8#Environmental impact&Water jet	Somewhat poor performance
Expert 8#Environmental impact&Robotic unscrewing	Mostly good performance
Expert 8#Environmental impact&Toolless manual removal	Excellent performance
Expert 8#Environmental impact&Shredding	Neither good nor poor performance
Expert 8#Integratability&Laser	Mostly good performance
Expert 8#Integratability&Shear / Knife	Mostly good performance
Expert 8#Integratability&Milling	Mostly good performance
Expert 8#Integratability&Toolless manual removal	Neither good nor poor performance
Expert 8#Integratability&Shredding	Somewhat good performance
Expert 8#Process robustness and reliability&Laser	Mostly good performance
Expert 8#Process robustness and reliability&Shear / Knife	Neither good nor poor performance
Expert 8#Process robustness and reliability&Milling	Somewhat good performance
Expert 8#Process robustness and reliability&Rotary cutting tool	Neither good nor poor performance
Expert 8#Process robustness and reliability&Water jet	Somewhat good performance
Expert 8#Process robustness and reliability&Robotic unscrewing	Neither good nor poor performance
Expert 8#Process robustness and reliability&Shredding	Somewhat good performance
Expert 8#Productivity&Laser	Mostly good performance
Expert 8#Productivity&Shear / Knife	Neither good nor poor performance
Expert 8#Productivity&Milling	Neither good nor poor performance
Expert 8#Productivity&Rotary cutting tool	Neither good nor poor performance
Expert 8#Productivity&Robotic unscrewing	Somewhat poor performance
Expert 8#Productivity&Toolless manual removal	Mostly poor performance
Expert 8#Productivity&Shredding	Excellent performance
Expert 8#Purity of outfeed&Laser	Mostly good performance
Expert 8#Purity of outfeed&Shear / Knife	Somewhat good performance
Expert 8#Purity of outfeed&Milling	Somewhat good performance
Expert 8#Purity of outfeed&Rotary cutting tool	Somewhat good performance
Expert 8#Purity of outfeed&Robotic unscrewing	Excellent performance
Expert 8#Purity of outfeed&Toolless manual removal	Excellent performance
Expert 8#Purity of outfeed&Shredding	Very poor performance
Expert 8#Qualification and availability of personnel&Shear / Knife	Somewhat good performance
Expert 8#Qualification and availability of personnel&Milling	Somewhat good performance
Expert 8#Qualification and availability of personnel&Rotary cutting tool	Somewhat good performance
Expert 8#Qualification and availability of personnel&Water jet	Somewhat good performance
Expert 8#Qualification and availability of personnel&Robotic unscrewing	Neither good nor poor performance
Expert 8#Qualification and availability of personnel&Toolless manual removal	Somewhat poor performance
Expert 8#Qualification and availability of personnel&Shredding	Mostly good performance
Expert 8#Repurposability&Laser	Somewhat good performance
Expert 8#Repurposability&Shear / Knife	Somewhat good performance
Expert 8#Repurposability&Milling	Somewhat good performance
Expert 8#Repurposability&Rotary cutting tool	Somewhat good performance
Expert 8#Repurposability&Water jet	Somewhat poor performance
Expert 8#Repurposability&Robotic unscrewing	Excellent performance
Expert 8#Repurposability&Toolless manual removal	Excellent performance
Expert 8#Repurposability&Shredding	Very poor performance
Expert 8#Safety&Laser	Somewhat good performance
Expert 8#Safety&Shear / Knife	Somewhat good performance
Expert 8#Safety&Milling	Somewhat good performance
Expert 8#Safety&Rotary cutting tool	Somewhat good performance
Expert 8#Safety&Robotic unscrewing	Mostly good performance
Expert 8#Safety&Toolless manual removal	Neither good nor poor performance
Expert 8#Scalability&Laser	Mostly good performance
Expert 8#Scalability&Shear / Knife	Mostly good performance
Expert 8#Scalability&Rotary cutting tool	Mostly good performance
Expert 8#Scalability&Toolless manual removal	Mostly poor performance
Expert 8#Technology readiness&Laser	Somewhat good performance
Expert 8#Technology readiness&Shear / Knife	Somewhat good performance
Expert 8#Technology readiness&Milling	Somewhat good performance
Expert 8#Technology readiness&Rotary cutting tool	Somewhat good performance
Expert 8#Technology readiness&Robotic unscrewing	Neither good nor poor performance
Expert 8#Technology readiness&Toolless manual removal	Excellent performance
Expert 8#Technology readiness&Shredding	Mostly good performance
Expert 9#Adaptability&Laser	Mostly good performance
Expert 9#Adaptability&Shear / Knife	Neither good nor poor performance
Expert 9#Adaptability&Shredding	Excellent performance
Expert 9#Flexibility&Laser	Mostly good performance
Expert 9#Flexibility&Shear / Knife	Neither good nor poor performance
Expert 9#Flexibility&Shredding	Excellent performance
Expert 9#Automatability&Laser	Excellent performance
Expert 9#Automatability&Shear / Knife	Mostly good performance
Expert 9#Automatability&Milling	Mostly good performance
Expert 9#Automatability&Rotary cutting tool	Somewhat good performance
Expert 9#Automatability&Water jet	Mostly good performance
Expert 9#Automatability&Toolless manual removal	Very poor performance
Expert 9#Automatability&Shredding	Excellent performance
Expert 9#Capex&Laser	Mostly poor performance
Expert 9#Capex&Rotary cutting tool	Neither good nor poor performance
Expert 9#Capex&Toolless manual removal	Excellent performance
Expert 9#Opex&Laser	Mostly good performance
Expert 9#Opex&Shear / Knife	Neither good nor poor performance
Expert 9#Opex&Milling	Neither good nor poor performance
Expert 9#Opex&Rotary cutting tool	Somewhat good performance
Expert 9#Opex&Toolless manual removal	Very poor performance
Expert 9#Digital compatibility&Laser	Excellent performance
Expert 9#Digital compatibility&Milling	Mostly good performance
Expert 9#Digital compatibility&Water jet	Somewhat good performance
Expert 9#Digital compatibility&Toolless manual removal	Mostly poor performance
Expert 9#Environmental impact&Rotary cutting tool	Somewhat good performance
Expert 9#Environmental impact&Water jet	Somewhat poor performance
Expert 9#Environmental impact&Toolless manual removal	Mostly good performance
Expert 9#Integratability&Laser	Mostly good performance
Expert 9#Integratability&Shear / Knife	Mostly good performance
Expert 9#Integratability&Milling	Mostly good performance
Expert 9#Integratability&Rotary cutting tool	Somewhat good performance
Expert 9#Integratability&Water jet	Somewhat good performance
Expert 9#Integratability&Robotic unscrewing	Somewhat good performance
Expert 9#Process robustness and reliability&Laser	Mostly good performance
Expert 9#Process robustness and reliability&Shear / Knife	Somewhat good performance
Expert 9#Process robustness and reliability&Milling	Neither good nor poor performance
Expert 9#Process robustness and reliability&Rotary cutting tool	Somewhat good performance
Expert 9#Process robustness and reliability&Shredding	Mostly good performance
Expert 9#Productivity&Shear / Knife	Neither good nor poor performance
Expert 9#Productivity&Milling	Neither good nor poor performance
Expert 9#Productivity&Rotary cutting tool	Somewhat good performance
Expert 9#Productivity&Shredding	Excellent performance
Expert 9#Purity of outfeed&Laser	Mostly good performance
Expert 9#Purity of outfeed&Shear / Knife	Mostly good performance
Expert 9#Purity of outfeed&Rotary cutting tool	Somewhat good performance
Expert 9#Purity of outfeed&Robotic unscrewing	Excellent performance
Expert 9#Purity of outfeed&Toolless manual removal	Excellent performance
Expert 9#Purity of outfeed&Shredding	Very poor performance
Expert 9#Qualification and availability of personnel&Shredding	Somewhat good performance
Expert 9#Repurposability&Laser	Somewhat good performance
Expert 9#Repurposability&Shear / Knife	Somewhat good performance
Expert 9#Repurposability&Rotary cutting tool	Neither good nor poor performance
Expert 9#Repurposability&Water jet	Mostly poor performance
Expert 9#Repurposability&Robotic unscrewing	Excellent performance
Expert 9#Repurposability&Toolless manual removal	Mostly good performance
Expert 9#Repurposability&Shredding	Very poor performance
Expert 9#Safety&Laser	Mostly good performance
Expert 9#Safety&Shredding	Somewhat good performance
Expert 9#Scalability&Laser	Mostly good performance
Expert 9#Scalability&Robotic unscrewing	Somewhat good performance
Expert 9#Scalability&Toolless manual removal	Mostly poor performance
Expert 9#Technology readiness&Rotary cutting tool	Neither good nor poor performance
Expert 9#Technology readiness&Toolless manual removal	Mostly good performance
Expert 9#Technology readiness&Shredding	Mostly good performance
Expert 10#Adaptability&Laser	Mostly good performance
Expert 10#Adaptability&Shear / Knife	Somewhat good performance
Expert 10#Adaptability&Milling	Somewhat good performance
Expert 10#Adaptability&Rotary cutting tool	Neither good nor poor performance
Expert 10#Adaptability&Water jet	Neither good nor poor performance
Expert 10#Adaptability&Robotic unscrewing	Neither good nor poor performance
Expert 10#Adaptability&Toolless manual removal	Mostly good performance
Expert 10#Adaptability&Shredding	Excellent performance
Expert 10#Flexibility&Laser	Mostly good performance
Expert 10#Flexibility&Shear / Knife	Somewhat good performance
Expert 10#Flexibility&Milling	Somewhat good performance
Expert 10#Flexibility&Rotary cutting tool	Neither good nor poor performance
Expert 10#Flexibility&Water jet	Somewhat good performance
Expert 10#Flexibility&Toolless manual removal	Mostly good performance
Expert 10#Flexibility&Shredding	Excellent performance
Expert 10#Automatability&Laser	Mostly good performance
Expert 10#Automatability&Rotary cutting tool	Neither good nor poor performance
Expert 10#Automatability&Robotic unscrewing	Neither good nor poor performance
Expert 10#Automatability&Toolless manual removal	Very poor performance
Expert 10#Automatability&Shredding	Excellent performance
Expert 10#Capex&Shear / Knife	Somewhat good performance
Expert 10#Capex&Rotary cutting tool	Somewhat good performance
Expert 10#Capex&Toolless manual removal	Mostly good performance
Expert 10#Capex&Shredding	Neither good nor poor performance
Expert 10#Opex&Laser	Mostly good performance
Expert 10#Opex&Shear / Knife	Somewhat good performance
Expert 10#Opex&Milling	Somewhat good performance
Expert 10#Opex&Rotary cutting tool	Somewhat good performance
Expert 10#Opex&Water jet	Somewhat poor performance
Expert 10#Opex&Robotic unscrewing	Somewhat good performance
Expert 10#Digital compatibility&Laser	Mostly good performance
Expert 10#Digital compatibility&Milling	Mostly good performance
Expert 10#Digital compatibility&Water jet	Mostly good performance
Expert 10#Digital compatibility&Robotic unscrewing	Somewhat good performance
Expert 10#Digital compatibility&Shredding	Neither good nor poor performance
Expert 10#Environmental impact&Water jet	Somewhat poor performance
Expert 10#Environmental impact&Toolless manual removal	Excellent performance
Expert 10#Environmental impact&Shredding	Somewhat poor performance
Expert 10#Integratability&Laser	Mostly good performance
Expert 10#Integratability&Shear / Knife	Somewhat good performance
Expert 10#Integratability&Milling	Mostly good performance
Expert 10#Integratability&Water jet	Neither good nor poor performance
Expert 10#Integratability&Robotic unscrewing	Somewhat good performance
Expert 10#Integratability&Shredding	Mostly good performance
Expert 10#Process robustness and reliability&Laser	Mostly good performance
Expert 10#Process robustness and reliability&Water jet	Somewhat good performance
Expert 10#Process robustness and reliability&Robotic unscrewing	Neither good nor poor performance
Expert 10#Process robustness and reliability&Toolless manual removal	Somewhat good performance
Expert 10#Process robustness and reliability&Shredding	Somewhat good performance
Expert 10#Productivity&Laser	Mostly good performance
Expert 10#Productivity&Water jet	Neither good nor poor performance
Expert 10#Productivity&Shredding	Mostly good performance
Expert 10#Purity of outfeed&Laser	Somewhat good performance
Expert 10#Purity of outfeed&Shear / Knife	Somewhat good performance
Expert 10#Purity of outfeed&Milling	Somewhat good performance
Expert 10#Purity of outfeed&Rotary cutting tool	Somewhat good performance
Expert 10#Purity of outfeed&Water jet	Neither good nor poor performance
Expert 10#Purity of outfeed&Robotic unscrewing	Somewhat good performance
Expert 10#Purity of outfeed&Shredding	Mostly poor performance
Expert 10#Qualification and availability of personnel&Laser	Neither good nor poor performance
Expert 10#Qualification and availability of personnel&Shear / Knife	Neither good nor poor performance
Expert 10#Qualification and availability of personnel&Milling	Somewhat good performance
Expert 10#Qualification and availability of personnel&Rotary cutting tool	Somewhat good performance
Expert 10#Qualification and availability of personnel&Water jet	Somewhat good performance
Expert 10#Qualification and availability of personnel&Robotic unscrewing	Neither good nor poor performance
Expert 10#Qualification and availability of personnel&Toolless manual removal	Neither good nor poor performance
Expert 10#Qualification and availability of personnel&Shredding	Mostly good performance
Expert 10#Repurposability&Laser	Somewhat good performance
Expert 10#Repurposability&Shear / Knife	Somewhat good performance
Expert 10#Repurposability&Milling	Somewhat good performance
Expert 10#Repurposability&Rotary cutting tool	Somewhat good performance
Expert 10#Repurposability&Water jet	Mostly poor performance
Expert 10#Repurposability&Robotic unscrewing	Mostly good performance
Expert 10#Repurposability&Toolless manual removal	Mostly good performance
Expert 10#Repurposability&Shredding	Very poor performance
Expert 10#Safety&Laser	Mostly good performance
Expert 10#Safety&Shear / Knife	Somewhat good performance
Expert 10#Safety&Milling	Somewhat good performance
Expert 10#Safety&Rotary cutting tool	Somewhat good performance
Expert 10#Safety&Robotic unscrewing	Mostly good performance
Expert 10#Safety&Toolless manual removal	Neither good nor poor performance
Expert 10#Scalability&Laser	Mostly good performance
Expert 10#Scalability&Shear / Knife	Mostly good performance
Expert 10#Scalability&Rotary cutting tool	Mostly good performance
Expert 10#Scalability&Water jet	Somewhat good performance
Expert 10#Scalability&Toolless manual removal	Somewhat poor performance
Expert 10#Scalability&Shredding	Mostly good performance
Expert 10#Technology readiness&Laser	Mostly good performance
Expert 10#Technology readiness&Shear / Knife	Neither good nor poor performance
Expert 10#Technology readiness&Milling	Somewhat good performance
Expert 10#Technology readiness&Rotary cutting tool	Neither good nor poor performance
Expert 10#Technology readiness&Water jet	Neither good nor poor performance
Expert 10#Technology readiness&Robotic unscrewing	Somewhat poor performance
Expert 10#Technology readiness&Toolless manual removal	Mostly good performance
Expert 10#Technology readiness&Shredding	Mostly good performance
Expert 11#Adaptability&Laser	Mostly good performance
Expert 11#Adaptability&Shear / Knife	Somewhat good performance
Expert 11#Adaptability&Milling	Somewhat good performance
Expert 11#Adaptability&Rotary cutting tool	Somewhat good performance
Expert 11#Adaptability&Toolless manual removal	Excellent performance
Expert 11#Flexibility&Laser	Mostly good performance
Expert 11#Flexibility&Shear / Knife	Neither good nor poor performance
Expert 11#Flexibility&Milling	Neither good nor poor performance
Expert 11#Flexibility&Rotary cutting tool	Neither good nor poor performance
Expert 11#Flexibility&Toolless manual removal	Excellent performance
Expert 11#Automatability&Laser	Mostly good performance
Expert 11#Automatability&Shear / Knife	Mostly good performance
Expert 11#Automatability&Milling	Mostly good performance
Expert 11#Automatability&Water jet	Mostly good performance
Expert 11#Automatability&Toolless manual removal	Very poor performance
Expert 11#Automatability&Shredding	Mostly good performance
Expert 11#Capex&Laser	Mostly poor performance
Expert 11#Capex&Water jet	Somewhat poor performance
Expert 11#Capex&Robotic unscrewing	Somewhat poor performance
Expert 11#Capex&Toolless manual removal	Excellent performance
Expert 11#Capex&Shredding	Neither good nor poor performance
Expert 11#Opex&Milling	Neither good nor poor performance
Expert 11#Opex&Water jet	Neither good nor poor performance
Expert 11#Opex&Toolless manual removal	Mostly poor performance
Expert 11#Digital compatibility&Laser	Excellent performance
Expert 11#Digital compatibility&Shear / Knife	Somewhat good performance
Expert 11#Digital compatibility&Milling	Excellent performance
Expert 11#Digital compatibility&Rotary cutting tool	Somewhat good performance
Expert 11#Digital compatibility&Toolless manual removal	Mostly poor performance
Expert 11#Environmental impact&Robotic unscrewing	Somewhat good performance
Expert 11#Environmental impact&Toolless manual removal	Excellent performance
Expert 11#Integratability&Laser	Excellent performance
Expert 11#Integratability&Shear / Knife	Somewhat good performance
Expert 11#Integratability&Rotary cutting tool	Somewhat good performance
Expert 11#Integratability&Shredding	Mostly good performance
Expert 11#Process robustness and reliability&Laser	Mostly good performance
Expert 11#Process robustness and reliability&Shear / Knife	Somewhat good performance
Expert 11#Process robustness and reliability&Rotary cutting tool	Somewhat good performance
Expert 11#Process robustness and reliability&Water jet	Somewhat good performance
Expert 11#Process robustness and reliability&Robotic unscrewing	Neither good nor poor performance
Expert 11#Productivity&Laser	Mostly good performance
Expert 11#Productivity&Shear / Knife	Neither good nor poor performance
Expert 11#Productivity&Rotary cutting tool	Neither good nor poor performance
Expert 11#Productivity&Water jet	Somewhat good performance
Expert 11#Productivity&Robotic unscrewing	Somewhat poor performance
Expert 11#Productivity&Toolless manual removal	Mostly poor performance
Expert 11#Productivity&Shredding	Excellent performance
Expert 11#Purity of outfeed&Laser	Somewhat good performance
Expert 11#Purity of outfeed&Shear / Knife	Somewhat good performance
Expert 11#Purity of outfeed&Milling	Somewhat good performance
Expert 11#Purity of outfeed&Rotary cutting tool	Somewhat good performance
Expert 11#Purity of outfeed&Water jet	Neither good nor poor performance
Expert 11#Purity of outfeed&Robotic unscrewing	Mostly good performance
Expert 11#Purity of outfeed&Toolless manual removal	Excellent performance
Expert 11#Purity of outfeed&Shredding	Very poor performance
Expert 11#Qualification and availability of personnel&Shear / Knife	Neither good nor poor performance
Expert 11#Qualification and availability of personnel&Rotary cutting tool	Neither good nor poor performance
Expert 11#Qualification and availability of personnel&Robotic unscrewing	Somewhat poor performance
Expert 11#Qualification and availability of personnel&Shredding	Somewhat good performance
Expert 11#Repurposability&Laser	Neither good nor poor performance
Expert 11#Repurposability&Shear / Knife	Neither good nor poor performance
Expert 11#Repurposability&Milling	Neither good nor poor performance
Expert 11#Repurposability&Rotary cutting tool	Neither good nor poor performance
Expert 11#Repurposability&Water jet	Mostly poor performance
Expert 11#Repurposability&Robotic unscrewing	Excellent performance
Expert 11#Repurposability&Toolless manual removal	Excellent performance
Expert 11#Repurposability&Shredding	Very poor performance
Expert 11#Safety&Shear / Knife	Somewhat good performance
Expert 11#Safety&Milling	Neither good nor poor performance
Expert 11#Safety&Rotary cutting tool	Somewhat good performance
Expert 11#Safety&Robotic unscrewing	Mostly good performance
Expert 11#Safety&Toolless manual removal	Neither good nor poor performance
Expert 11#Scalability&Laser	Mostly good performance
Expert 11#Scalability&Shear / Knife	Mostly good performance
Expert 11#Scalability&Rotary cutting tool	Mostly good performance
Expert 11#Scalability&Toolless manual removal	Mostly poor performance
Expert 11#Technology readiness&Toolless manual removal	Excellent performance
Expert 11#Technology readiness&Shredding	Mostly good performance
Expert 12#Adaptability&Laser	Somewhat good performance
Expert 12#Adaptability&Shear / Knife	Somewhat good performance
Expert 12#Adaptability&Milling	Somewhat good performance
Expert 12#Adaptability&Rotary cutting tool	Somewhat good performance
Expert 12#Adaptability&Water jet	Somewhat good performance
Expert 12#Adaptability&Toolless manual removal	Excellent performance
Expert 12#Adaptability&Shredding	Excellent performance
Expert 12#Flexibility&Laser	Somewhat good performance
Expert 12#Flexibility&Shear / Knife	Somewhat good performance
Expert 12#Flexibility&Milling	Somewhat good performance
Expert 12#Flexibility&Rotary cutting tool	Somewhat good performance
Expert 12#Flexibility&Water jet	Somewhat good performance
Expert 12#Flexibility&Toolless manual removal	Excellent performance
Expert 12#Flexibility&Shredding	Excellent performance
Expert 12#Automatability&Laser	Mostly good performance
Expert 12#Automatability&Shear / Knife	Mostly good performance
Expert 12#Automatability&Toolless manual removal	Very poor performance
Expert 12#Automatability&Shredding	Excellent performance
Expert 12#Capex&Laser	Somewhat poor performance
Expert 12#Capex&Shear / Knife	Somewhat good performance
Expert 12#Capex&Rotary cutting tool	Somewhat good performance
Expert 12#Capex&Toolless manual removal	Excellent performance
Expert 12#Opex&Laser	Mostly good performance
Expert 12#Opex&Toolless manual removal	Very poor performance
Expert 12#Opex&Shredding	Somewhat good performance
Expert 12#Digital compatibility&Laser	Mostly good performance
Expert 12#Digital compatibility&Milling	Mostly good performance
Expert 12#Digital compatibility&Robotic unscrewing	Mostly good performance
Expert 12#Digital compatibility&Toolless manual removal	Mostly poor performance
Expert 12#Environmental impact&Water jet	Mostly poor performance
Expert 12#Environmental impact&Toolless manual removal	Excellent performance
Expert 12#Integratability&Laser	Excellent performance
Expert 12#Integratability&Shear / Knife	Mostly good performance
Expert 12#Integratability&Milling	Mostly good performance
Expert 12#Process robustness and reliability&Laser	Mostly good performance
Expert 12#Productivity&Laser	Excellent performance
Expert 12#Productivity&Toolless manual removal	Mostly poor performance
Expert 12#Productivity&Shredding	Excellent performance
Expert 12#Purity of outfeed&Laser	Mostly good performance
Expert 12#Purity of outfeed&Shear / Knife	Mostly good performance
Expert 12#Purity of outfeed&Water jet	Neither good nor poor performance
Expert 12#Purity of outfeed&Robotic unscrewing	Excellent performance
Expert 12#Purity of outfeed&Toolless manual removal	Excellent performance
Expert 12#Repurposability&Laser	Somewhat good performance
Expert 12#Repurposability&Shear / Knife	Somewhat good performance
Expert 12#Repurposability&Milling	Somewhat good performance
Expert 12#Repurposability&Rotary cutting tool	Somewhat good performance
Expert 12#Repurposability&Water jet	Somewhat poor performance
Expert 12#Repurposability&Robotic unscrewing	Excellent performance
Expert 12#Repurposability&Toolless manual removal	Excellent performance
Expert 12#Repurposability&Shredding	Very poor performance
Expert 12#Safety&Laser	Mostly good performance
Expert 12#Safety&Robotic unscrewing	Mostly good performance
Expert 12#Safety&Toolless manual removal	Somewhat poor performance
Expert 12#Scalability&Laser	Mostly good performance
Expert 12#Scalability&Shear / Knife	Mostly good performance
Expert 12#Scalability&Rotary cutting tool	Mostly good performance
Expert 12#Scalability&Toolless manual removal	Somewhat poor performance
Expert 12#Scalability&Shredding	Mostly good performance
Expert 12#Technology readiness&Laser	Mostly good performance
Expert 12#Technology readiness&Robotic unscrewing	Neither good nor poor performance
Expert 12#Technology readiness&Toolless manual removal	Mostly good performance
Expert 12#Technology readiness&Shredding	Mostly good performance
Expert 13#Adaptability&Shear / Knife	Neither good nor poor performance
Expert 13#Adaptability&Milling	Neither good nor poor performance
Expert 13#Adaptability&Rotary cutting tool	Neither good nor poor performance
Expert 13#Adaptability&Water jet	Neither good nor poor performance
Expert 13#Adaptability&Toolless manual removal	Excellent performance
Expert 13#Adaptability&Shredding	Excellent performance
Expert 13#Flexibility&Shear / Knife	Neither good nor poor performance
Expert 13#Flexibility&Milling	Neither good nor poor performance
Expert 13#Flexibility&Rotary cutting tool	Neither good nor poor performance
Expert 13#Flexibility&Water jet	Neither good nor poor performance
Expert 13#Flexibility&Toolless manual removal	Excellent performance
Expert 13#Flexibility&Shredding	Mostly good performance
Expert 13#Automatability&Laser	Mostly good performance
Expert 13#Automatability&Shear / Knife	Mostly good performance
Expert 13#Automatability&Milling	Mostly good performance
Expert 13#Automatability&Water jet	Mostly good performance
Expert 13#Automatability&Toolless manual removal	Very poor performance
Expert 13#Automatability&Shredding	Mostly good performance
Expert 13#Capex&Laser	Somewhat poor performance
Expert 13#Capex&Shear / Knife	Somewhat good performance
Expert 13#Capex&Milling	Neither good nor poor performance
Expert 13#Capex&Rotary cutting tool	Neither good nor poor performance
Expert 13#Capex&Water jet	Somewhat poor performance
Expert 13#Capex&Toolless manual removal	Excellent performance
Expert 13#Opex&Laser	Somewhat good performance
Expert 13#Opex&Milling	Somewhat good performance
Expert 13#Opex&Rotary cutting tool	Somewhat good performance
Expert 13#Opex&Water jet	Neither good nor poor performance
Expert 13#Opex&Robotic unscrewing	Somewhat good performance
Expert 13#Opex&Toolless manual removal	Very poor performance
Expert 13#Opex&Shredding	Somewhat good performance
Expert 13#Digital compatibility&Laser	Mostly good performance
Expert 13#Digital compatibility&Milling	Mostly good performance
Expert 13#Digital compatibility&Water jet	Mostly good performance
Expert 13#Digital compatibility&Robotic unscrewing	Mostly good performance
Expert 13#Digital compatibility&Shredding	Neither good nor poor performance
Expert 13#Environmental impact&Laser	Somewhat good performance
Expert 13#Environmental impact&Shear / Knife	Somewhat good performance
Expert 13#Environmental impact&Milling	Somewhat good performance
Expert 13#Environmental impact&Rotary cutting tool	Somewhat good performance
Expert 13#Environmental impact&Water jet	Somewhat poor performance
Expert 13#Environmental impact&Robotic unscrewing	Mostly good performance
Expert 13#Environmental impact&Toolless manual removal	Excellent performance
Expert 13#Integratability&Shear / Knife	Somewhat good performance
Expert 13#Integratability&Milling	Somewhat good performance
Expert 13#Integratability&Rotary cutting tool	Somewhat good performance
Expert 13#Integratability&Water jet	Somewhat good performance
Expert 13#Integratability&Robotic unscrewing	Somewhat good performance
Expert 13#Process robustness and reliability&Laser	Somewhat good performance
Expert 13#Process robustness and reliability&Shear / Knife	Neither good nor poor performance
Expert 13#Process robustness and reliability&Milling	Neither good nor poor performance
Expert 13#Process robustness and reliability&Rotary cutting tool	Neither good nor poor performance
Expert 13#Process robustness and reliability&Water jet	Somewhat good performance
Expert 13#Process robustness and reliability&Toolless manual removal	Neither good nor poor performance
Expert 13#Process robustness and reliability&Shredding	Somewhat good performance
Expert 13#Productivity&Laser	Mostly good performance
Expert 13#Productivity&Shear / Knife	Neither good nor poor performance
Expert 13#Productivity&Milling	Neither good nor poor performance
Expert 13#Productivity&Rotary cutting tool	Neither good nor poor performance
Expert 13#Productivity&Shredding	Excellent performance
Expert 13#Purity of outfeed&Water jet	Neither good nor poor performance
Expert 13#Purity of outfeed&Toolless manual removal	Excellent performance
Expert 13#Purity of outfeed&Shredding	Very poor performance
Expert 13#Qualification and availability of personnel&Laser	Neither good nor poor performance
Expert 13#Qualification and availability of personnel&Shear / Knife	Somewhat good performance
Expert 13#Qualification and availability of personnel&Milling	Somewhat good performance
Expert 13#Qualification and availability of personnel&Rotary cutting tool	Somewhat good performance
Expert 13#Qualification and availability of personnel&Water jet	Neither good nor poor performance
Expert 13#Qualification and availability of personnel&Shredding	Mostly good performance
Expert 13#Repurposability&Laser	Somewhat good performance
Expert 13#Repurposability&Shear / Knife	Somewhat good performance
Expert 13#Repurposability&Milling	Somewhat good performance
Expert 13#Repurposability&Rotary cutting tool	Somewhat good performance
Expert 13#Repurposability&Robotic unscrewing	Mostly good performance
Expert 13#Repurposability&Toolless manual removal	Excellent performance
Expert 13#Repurposability&Shredding	Very poor performance
Expert 13#Safety&Laser	Mostly good performance
Expert 13#Safety&Robotic unscrewing	Mostly good performance
Expert 13#Safety&Toolless manual removal	Neither good nor poor performance
Expert 13#Safety&Shredding	Somewhat good performance
Expert 13#Scalability&Shear / Knife	Somewhat good performance
Expert 13#Technology readiness&Milling	Neither good nor poor performance
Expert 13#Technology readiness&Robotic unscrewing	Neither good nor poor performance
Expert 13#Technology readiness&Toolless manual removal	Excellent performance
Expert 13#Technology readiness&Shredding	Excellent performance
Expert 1#Adaptability&Milling	Mostly good performance
Expert 1#Adaptability&Water jet	Mostly good performance
Expert 1#Flexibility&Milling	Mostly good performance
Expert 1#Flexibility&Water jet	Mostly good performance
Expert 1#Automatability&Rotary cutting tool	Somewhat poor performance
Expert 1#Automatability&Water jet	Mostly good performance
Expert 1#Automatability&Toolless manual removal	Very poor performance
Expert 1#Capex&Shear / Knife	Mostly good performance
Expert 1#Capex&Milling	Somewhat good performance
Expert 1#Capex&Water jet	Neither good nor poor performance
Expert 1#Capex&Toolless manual removal	Excellent performance
Expert 1#Capex&Shredding	Somewhat good performance
Expert 1#Opex&Robotic unscrewing	Somewhat good performance
Expert 1#Opex&Shredding	Somewhat good performance
Expert 1#Digital compatibility&Shear / Knife	Neither good nor poor performance
Expert 1#Digital compatibility&Water jet	Mostly good performance
Expert 1#Environmental impact&Laser	Somewhat good performance
Expert 1#Environmental impact&Shear / Knife	Mostly good performance
Expert 1#Environmental impact&Milling	Mostly good performance
Expert 1#Environmental impact&Rotary cutting tool	Neither good nor poor performance
Expert 1#Environmental impact&Shredding	Somewhat poor performance
Expert 1#Integratability&Water jet	Mostly good performance
Expert 1#Integratability&Toolless manual removal	Neither good nor poor performance
Expert 1#Process robustness and reliability&Shear / Knife	Somewhat good performance
Expert 1#Process robustness and reliability&Rotary cutting tool	Somewhat good performance
Expert 1#Process robustness and reliability&Water jet	Mostly good performance
Expert 1#Productivity&Shear / Knife	Neither good nor poor performance
Expert 1#Productivity&Milling	Neither good nor poor performance
Expert 1#Productivity&Rotary cutting tool	Somewhat poor performance
Expert 1#Productivity&Water jet	Mostly good performance
Expert 1#Purity of outfeed&Milling	Neither good nor poor performance
Expert 1#Purity of outfeed&Rotary cutting tool	Somewhat poor performance
Expert 1#Purity of outfeed&Water jet	Mostly poor performance
Expert 1#Qualification and availability of personnel&Laser	Mostly good performance
Expert 1#Qualification and availability of personnel&Shear / Knife	Somewhat good performance
Expert 1#Qualification and availability of personnel&Milling	Mostly good performance
Expert 1#Qualification and availability of personnel&Rotary cutting tool	Somewhat good performance
Expert 1#Qualification and availability of personnel&Water jet	Mostly good performance
Expert 1#Repurposability&Shear / Knife	Somewhat good performance
Expert 1#Repurposability&Rotary cutting tool	Somewhat good performance
Expert 1#Repurposability&Water jet	Mostly poor performance
Expert 1#Safety&Shear / Knife	Somewhat good performance
Expert 1#Safety&Rotary cutting tool	Somewhat good performance
Expert 1#Safety&Water jet	Somewhat poor performance
Expert 1#Scalability&Laser	Mostly good performance
Expert 1#Scalability&Shear / Knife	Mostly good performance
Expert 1#Scalability&Milling	Mostly good performance
Expert 1#Scalability&Rotary cutting tool	Mostly good performance
Expert 1#Scalability&Shredding	Mostly good performance
Expert 1#Technology readiness&Shear / Knife	Somewhat good performance
Expert 1#Technology readiness&Rotary cutting tool	Somewhat good performance
Expert 1#Technology readiness&Water jet	Somewhat good performance
Expert 2#Adaptability&Shear / Knife	Somewhat poor performance
Expert 2#Adaptability&Milling	Very poor performance
Expert 2#Adaptability&Rotary cutting tool	Very poor performance
Expert 2#Adaptability&Water jet	Very poor performance
Expert 2#Adaptability&Robotic unscrewing	Somewhat poor performance
Expert 2#Adaptability&Toolless manual removal	Somewhat good performance
Expert 2#Flexibility&Shear / Knife	Somewhat poor performance
Expert 2#Flexibility&Milling	Very poor performance
Expert 2#Flexibility&Rotary cutting tool	Very poor performance
Expert 2#Flexibility&Water jet	Very poor performance
Expert 2#Flexibility&Robotic unscrewing	Somewhat poor performance
Expert 2#Flexibility&Toolless manual removal	Somewhat good performance
Expert 2#Automatability&Shear / Knife	Somewhat poor performance
Expert 2#Automatability&Milling	Mostly poor performance
Expert 2#Automatability&Rotary cutting tool	Very poor performance
Expert 2#Automatability&Water jet	Very poor performance
Expert 2#Capex&Milling	Neither good nor poor performance
Expert 2#Capex&Rotary cutting tool	Neither good nor poor performance
Expert 2#Capex&Water jet	Mostly poor performance
Expert 2#Capex&Robotic unscrewing	Somewhat good performance
Expert 2#Capex&Toolless manual removal	Somewhat good performance
Expert 2#Capex&Shredding	Mostly good performance
Expert 2#Opex&Shear / Knife	Mostly good performance
Expert 2#Opex&Robotic unscrewing	Mostly good performance
Expert 2#Digital compatibility&Shear / Knife	Mostly good performance
Expert 2#Digital compatibility&Rotary cutting tool	Mostly good performance
Expert 2#Digital compatibility&Toolless manual removal	Mostly poor performance
Expert 2#Environmental impact&Shear / Knife	Mostly good performance
Expert 2#Environmental impact&Milling	Mostly good performance
Expert 2#Environmental impact&Rotary cutting tool	Mostly good performance
Expert 2#Environmental impact&Water jet	Very poor performance
Expert 2#Integratability&Shear / Knife	Somewhat poor performance
Expert 2#Integratability&Milling	Somewhat poor performance
Expert 2#Integratability&Rotary cutting tool	Somewhat poor performance
Expert 2#Integratability&Toolless manual removal	Mostly good performance
Expert 2#Process robustness and reliability&Shear / Knife	Somewhat poor performance
Expert 2#Process robustness and reliability&Milling	Mostly poor performance
Expert 2#Process robustness and reliability&Rotary cutting tool	Mostly poor performance
Expert 2#Process robustness and reliability&Water jet	Mostly good performance
Expert 2#Process robustness and reliability&Robotic unscrewing	Mostly poor performance
Expert 2#Process robustness and reliability&Toolless manual removal	Mostly poor performance
Expert 2#Productivity&Shear / Knife	Neither good nor poor performance
Expert 2#Productivity&Milling	Mostly poor performance
Expert 2#Productivity&Rotary cutting tool	Mostly poor performance
Expert 2#Productivity&Water jet	Mostly good performance
Expert 2#Productivity&Robotic unscrewing	Mostly poor performance
Expert 2#Purity of outfeed&Laser	Excellent performance
Expert 2#Purity of outfeed&Milling	Somewhat poor performance
Expert 2#Purity of outfeed&Water jet	Mostly poor performance
Expert 2#Qualification and availability of personnel&Laser	Mostly poor performance
Expert 2#Qualification and availability of personnel&Milling	Somewhat poor performance
Expert 2#Qualification and availability of personnel&Rotary cutting tool	Somewhat poor performance
Expert 2#Qualification and availability of personnel&Water jet	Mostly good performance
Expert 2#Qualification and availability of personnel&Toolless manual removal	Mostly good performance
Expert 2#Safety&Laser	Somewhat good performance
Expert 2#Safety&Shear / Knife	Somewhat good performance
Expert 2#Safety&Milling	Somewhat good performance
Expert 2#Safety&Rotary cutting tool	Somewhat good performance
Expert 2#Safety&Water jet	Somewhat poor performance
Expert 2#Safety&Toolless manual removal	Neither good nor poor performance
Expert 2#Safety&Shredding	Mostly good performance
Expert 2#Scalability&Shear / Knife	Somewhat poor performance
Expert 2#Scalability&Milling	Somewhat poor performance
Expert 2#Scalability&Rotary cutting tool	Somewhat poor performance
Expert 2#Scalability&Robotic unscrewing	Somewhat poor performance
Expert 2#Scalability&Shredding	Excellent performance
Expert 2#Technology readiness&Laser	Excellent performance
Expert 2#Technology readiness&Shear / Knife	Mostly good performance
Expert 2#Technology readiness&Milling	Mostly good performance
Expert 2#Technology readiness&Rotary cutting tool	Mostly good performance
Expert 2#Technology readiness&Water jet	Mostly good performance
Expert 2#Technology readiness&Robotic unscrewing	Somewhat good performance
Expert 2#Technology readiness&Toolless manual removal	Somewhat good performance
Expert 3#Adaptability&Shear / Knife	Somewhat good performance
Expert 3#Adaptability&Robotic unscrewing	Somewhat good performance
Expert 3#Adaptability&Toolless manual removal	Somewhat good performance
Expert 3#Flexibility&Shear / Knife	Somewhat good performance
Expert 3#Flexibility&Robotic unscrewing	Somewhat good performance
Expert 3#Flexibility&Toolless manual removal	Somewhat good performance
Expert 3#Automatability&Laser	Mostly good performance
Expert 3#Automatability&Water jet	Mostly good performance
Expert 3#Capex&Shear / Knife	Mostly good performance
Expert 3#Capex&Water jet	Mostly poor performance
Expert 3#Capex&Robotic unscrewing	Somewhat good performance
Expert 3#Capex&Shredding	Mostly poor performance
Expert 3#Opex&Water jet	Mostly poor performance
Expert 3#Opex&Robotic unscrewing	Somewhat good performance
Expert 3#Digital compatibility&Laser	Mostly good performance
Expert 3#Digital compatibility&Shear / Knife	Somewhat good performance
Expert 3#Digital compatibility&Milling	Mostly good performance
Expert 3#Digital compatibility&Water jet	Mostly good performance
Expert 3#Digital compatibility&Robotic unscrewing	Mostly good performance
Expert 3#Environmental impact&Laser	Mostly good performance
Expert 3#Environmental impact&Shear / Knife	Mostly good performance
Expert 3#Environmental impact&Toolless manual removal	Mostly good performance
Expert 3#Integratability&Laser	Mostly good performance
Expert 3#Integratability&Rotary cutting tool	Somewhat good performance
Expert 3#Integratability&Water jet	Mostly poor performance
Expert 3#Integratability&Robotic unscrewing	Neither good nor poor performance
Expert 3#Integratability&Toolless manual removal	Somewhat poor performance
Expert 3#Process robustness and reliability&Laser	Somewhat good performance
Expert 3#Process robustness and reliability&Water jet	Somewhat good performance
Expert 3#Process robustness and reliability&Robotic unscrewing	Neither good nor poor performance
Expert 3#Process robustness and reliability&Shredding	Excellent performance
Expert 3#Productivity&Laser	Neither good nor poor performance
Expert 3#Productivity&Robotic unscrewing	Neither good nor poor performance
Expert 3#Productivity&Toolless manual removal	Neither good nor poor performance
Expert 3#Purity of outfeed&Shear / Knife	Somewhat good performance
Expert 3#Purity of outfeed&Milling	Somewhat good performance
Expert 3#Purity of outfeed&Rotary cutting tool	Somewhat good performance
Expert 3#Purity of outfeed&Water jet	Mostly poor performance
Expert 3#Qualification and availability of personnel&Robotic unscrewing	Somewhat poor performance
Expert 3#Qualification and availability of personnel&Toolless manual removal	Somewhat good performance
Expert 3#Safety&Toolless manual removal	Somewhat good performance
Expert 3#Safety&Shredding	Mostly good performance
Expert 3#Scalability&Laser	Neither good nor poor performance
Expert 3#Scalability&Shear / Knife	Neither good nor poor performance
Expert 3#Scalability&Milling	Neither good nor poor performance
Expert 3#Scalability&Rotary cutting tool	Neither good nor poor performance
Expert 3#Scalability&Water jet	Somewhat poor performance
Expert 3#Scalability&Toolless manual removal	Neither good nor poor performance
Expert 3#Scalability&Shredding	Excellent performance
Expert 3#Technology readiness&Rotary cutting tool	Mostly good performance
Expert 3#Technology readiness&Water jet	Neither good nor poor performance
Expert 3#Technology readiness&Robotic unscrewing	Neither good nor poor performance
Expert 4#Adaptability&Laser	Mostly good performance
Expert 4#Adaptability&Shear / Knife	Somewhat good performance
Expert 4#Adaptability&Milling	Somewhat good performance
Expert 4#Adaptability&Rotary cutting tool	Somewhat good performance
Expert 4#Adaptability&Water jet	Somewhat good performance
Expert 4#Adaptability&Robotic unscrewing	Very poor performance
Expert 4#Flexibility&Laser	Mostly good performance
Expert 4#Flexibility&Shear / Knife	Somewhat good performance
Expert 4#Flexibility&Milling	Somewhat good performance
Expert 4#Flexibility&Rotary cutting tool	Somewhat good performance
Expert 4#Flexibility&Water jet	Somewhat good performance
Expert 4#Flexibility&Robotic unscrewing	Very poor performance
Expert 4#Automatability&Shear / Knife	Mostly good performance
Expert 4#Automatability&Milling	Mostly good performance
Expert 4#Automatability&Rotary cutting tool	Mostly good performance
Expert 4#Automatability&Water jet	Mostly good performance
Expert 4#Automatability&Robotic unscrewing	Somewhat poor performance
Expert 4#Capex&Laser	Mostly poor performance
Expert 4#Capex&Shear / Knife	Somewhat good performance
Expert 4#Capex&Toolless manual removal	Excellent performance
Expert 4#Opex&Laser	Mostly good performance
Expert 4#Opex&Toolless manual removal	Very poor performance
Expert 4#Digital compatibility&Shear / Knife	Mostly good performance
Expert 4#Digital compatibility&Water jet	Mostly good performance
Expert 4#Digital compatibility&Robotic unscrewing	Mostly good performance
Expert 4#Environmental impact&Laser	Somewhat good performance
Expert 4#Environmental impact&Shear / Knife	Somewhat good performance
Expert 4#Environmental impact&Robotic unscrewing	Mostly good performance
Expert 4#Environmental impact&Toolless manual removal	Excellent performance
Expert 4#Environmental impact&Shredding	Mostly poor performance
Expert 4#Integratability&Shear / Knife	Somewhat good performance
Expert 4#Integratability&Rotary cutting tool	Somewhat good performance
Expert 4#Integratability&Robotic unscrewing	Somewhat good performance
Expert 4#Integratability&Toolless manual removal	Mostly good performance
Expert 4#Integratability&Shredding	Mostly good performance
Expert 4#Process robustness and reliability&Robotic unscrewing	Mostly poor performance
Expert 4#Process robustness and reliability&Toolless manual removal	Mostly good performance
Expert 4#Productivity&Shear / Knife	Somewhat good performance
Expert 4#Productivity&Milling	Mostly good performance
Expert 4#Productivity&Robotic unscrewing	Mostly poor performance
Expert 4#Purity of outfeed&Water jet	Somewhat poor performance
Expert 4#Purity of outfeed&Robotic unscrewing	Excellent performance
Expert 4#Qualification and availability of personnel&Laser	Mostly good performance
Expert 4#Qualification and availability of personnel&Water jet	Mostly good performance
Expert 4#Qualification and availability of personnel&Robotic unscrewing	Somewhat poor performance
Expert 4#Qualification and availability of personnel&Toolless manual removal	Somewhat good performance
Expert 4#Safety&Shear / Knife	Somewhat good performance
Expert 4#Safety&Milling	Somewhat good performance
Expert 4#Safety&Rotary cutting tool	Somewhat good performance
Expert 4#Safety&Water jet	Somewhat poor performance
Expert 4#Safety&Toolless manual removal	Very poor performance
Expert 4#Safety&Shredding	Mostly good performance
Expert 4#Scalability&Milling	Mostly good performance
Expert 4#Scalability&Water jet	Mostly good performance
Expert 4#Scalability&Robotic unscrewing	Mostly good performance
Expert 4#Technology readiness&Milling	Somewhat good performance
Expert 4#Technology readiness&Water jet	Somewhat good performance
Expert 4#Technology readiness&Robotic unscrewing	Mostly poor performance
Expert 5#Adaptability&Shear / Knife	Somewhat poor performance
Expert 5#Adaptability&Milling	Mostly good performance
Expert 5#Adaptability&Rotary cutting tool	Mostly good performance
Expert 5#Adaptability&Robotic unscrewing	Mostly poor performance
Expert 5#Flexibility&Shear / Knife	Somewhat poor performance
Expert 5#Flexibility&Milling	Mostly good performance
Expert 5#Flexibility&Rotary cutting tool	Mostly good performance
Expert 5#Flexibility&Robotic unscrewing	Mostly poor performance
Expert 5#Automatability&Milling	Mostly good performance
Expert 5#Automatability&Rotary cutting tool	Mostly good performance
Expert 5#Capex&Shear / Knife	Somewhat good performance
Expert 5#Capex&Milling	Somewhat good performance
Expert 5#Capex&Rotary cutting tool	Somewhat good performance
Expert 5#Capex&Shredding	Mostly poor performance
Expert 5#Opex&Water jet	Neither good nor poor performance
Expert 5#Opex&Shredding	Somewhat poor performance
Expert 5#Digital compatibility&Shear / Knife	Mostly good performance
Expert 5#Digital compatibility&Rotary cutting tool	Mostly good performance
Expert 5#Digital compatibility&Shredding	Mostly good performance
Expert 5#Environmental impact&Laser	Neither good nor poor performance
Expert 5#Environmental impact&Shear / Knife	Neither good nor poor performance
Expert 5#Environmental impact&Water jet	Neither good nor poor performance
Expert 5#Environmental impact&Robotic unscrewing	Neither good nor poor performance
Expert 5#Environmental impact&Toolless manual removal	Neither good nor poor performance
Expert 5#Integratability&Rotary cutting tool	Mostly good performance
Expert 5#Integratability&Shredding	Somewhat good performance
Expert 5#Process robustness and reliability&Toolless manual removal	Somewhat poor performance
Expert 5#Productivity&Shear / Knife	Somewhat good performance
Expert 5#Productivity&Milling	Somewhat good performance
Expert 5#Productivity&Rotary cutting tool	Somewhat good performance
Expert 5#Productivity&Water jet	Somewhat good performance
Expert 5#Purity of outfeed&Water jet	Somewhat poor performance
Expert 5#Qualification and availability of personnel&Laser	Mostly good performance
Expert 5#Qualification and availability of personnel&Shear / Knife	Mostly good performance
Expert 5#Qualification and availability of personnel&Milling	Mostly good performance
Expert 5#Qualification and availability of personnel&Rotary cutting tool	Mostly good performance
Expert 5#Qualification and availability of personnel&Water jet	Mostly good performance
Expert 5#Qualification and availability of personnel&Robotic unscrewing	Mostly good performance
Expert 5#Qualification and availability of personnel&Shredding	Mostly good performance
Expert 5#Repurposability&Water jet	Mostly poor performance
Expert 5#Repurposability&Robotic unscrewing	Mostly good performance
Expert 5#Safety&Water jet	Somewhat good performance
Expert 5#Safety&Toolless manual removal	Mostly poor performance
Expert 5#Scalability&Laser	Mostly good performance
Expert 5#Scalability&Milling	Mostly good performance
Expert 5#Scalability&Water jet	Somewhat poor performance
Expert 5#Scalability&Robotic unscrewing	Somewhat poor performance
Expert 5#Technology readiness&Shear / Knife	Mostly good performance
Expert 5#Technology readiness&Milling	Mostly good performance
Expert 5#Technology readiness&Rotary cutting tool	Mostly good performance
Expert 5#Technology readiness&Water jet	Somewhat good performance
Expert 5#Technology readiness&Toolless manual removal	Mostly good performance
Expert 5#Technology readiness&Shredding	Mostly good performance
Expert 6#Adaptability&Laser	Excellent performance
Expert 6#Adaptability&Water jet	Mostly good performance
Expert 6#Adaptability&Robotic unscrewing	Mostly good performance
Expert 6#Flexibility&Laser	Excellent performance
Expert 6#Flexibility&Water jet	Mostly good performance
Expert 6#Flexibility&Robotic unscrewing	Mostly good performance
Expert 6#Automatability&Shear / Knife	Mostly good performance
Expert 6#Capex&Shear / Knife	Somewhat good performance
Expert 6#Capex&Shredding	Neither good nor poor performance
Expert 6#Opex&Laser	Neither good nor poor performance
Expert 6#Opex&Toolless manual removal	Somewhat poor performance
Expert 6#Digital compatibility&Shear / Knife	Mostly good performance
Expert 6#Digital compatibility&Rotary cutting tool	Mostly good performance
Expert 6#Digital compatibility&Robotic unscrewing	Mostly good performance
Expert 6#Digital compatibility&Toolless manual removal	Very poor performance
Expert 6#Environmental impact&Laser	Neither good nor poor performance
Expert 6#Environmental impact&Shear / Knife	Neither good nor poor performance
Expert 6#Environmental impact&Water jet	Neither good nor poor performance
Expert 6#Environmental impact&Robotic unscrewing	Mostly good performance
Expert 6#Integratability&Water jet	Somewhat poor performance
Expert 6#Integratability&Robotic unscrewing	Somewhat poor performance
Expert 6#Integratability&Toolless manual removal	Mostly good performance
Expert 6#Integratability&Shredding	Excellent performance
Expert 6#Process robustness and reliability&Laser	Mostly good performance
Expert 6#Process robustness and reliability&Shear / Knife	Somewhat good performance
Expert 6#Process robustness and reliability&Milling	Somewhat good performance
Expert 6#Process robustness and reliability&Rotary cutting tool	Somewhat good performance
Expert 6#Process robustness and reliability&Water jet	Mostly good performance
Expert 6#Process robustness and reliability&Robotic unscrewing	Mostly good performance
Expert 6#Process robustness and reliability&Toolless manual removal	Mostly good performance
Expert 6#Process robustness and reliability&Shredding	Mostly good performance
Expert 6#Productivity&Water jet	Somewhat poor performance
Expert 6#Purity of outfeed&Laser	Mostly good performance
Expert 6#Purity of outfeed&Milling	Mostly good performance
Expert 6#Purity of outfeed&Rotary cutting tool	Mostly good performance
Expert 6#Purity of outfeed&Water jet	Mostly good performance
Expert 6#Purity of outfeed&Shredding	Mostly poor performance
Expert 6#Qualification and availability of personnel&Toolless manual removal	Mostly poor performance
Expert 6#Qualification and availability of personnel&Shredding	Somewhat good performance
Expert 6#Repurposability&Milling	Somewhat poor performance
Expert 6#Safety&Shredding	Mostly good performance
Expert 6#Scalability&Milling	Mostly good performance
Expert 6#Scalability&Toolless manual removal	Very poor performance
Expert 6#Technology readiness&Water jet	Somewhat poor performance
Expert 6#Technology readiness&Robotic unscrewing	Mostly poor performance
Expert 7#Adaptability&Milling	Somewhat good performance
Expert 7#Adaptability&Rotary cutting tool	Somewhat good performance
Expert 7#Adaptability&Water jet	Somewhat good performance
Expert 7#Flexibility&Laser	Mostly good performance
Expert 7#Flexibility&Shear / Knife	Somewhat good performance
Expert 7#Flexibility&Milling	Somewhat good performance
Expert 7#Flexibility&Rotary cutting tool	Somewhat good performance
Expert 7#Flexibility&Water jet	Somewhat good performance
Expert 7#Flexibility&Robotic unscrewing	Somewhat good performance
Expert 7#Automatability&Milling	Mostly good performance
Expert 7#Automatability&Rotary cutting tool	Mostly good performance
Expert 7#Automatability&Shredding	Mostly good performance
Expert 7#Capex&Shear / Knife	Somewhat good performance
Expert 7#Capex&Milling	Neither good nor poor performance
Expert 7#Capex&Rotary cutting tool	Somewhat good performance
Expert 7#Capex&Shredding	Somewhat good performance
Expert 7#Opex&Laser	Excellent performance
Expert 7#Opex&Water jet	Somewhat poor performance
Expert 7#Digital compatibility&Shear / Knife	Mostly good performance
Expert 7#Digital compatibility&Rotary cutting tool	Mostly good performance
Expert 7#Digital compatibility&Water jet	Mostly good performance
Expert 7#Digital compatibility&Robotic unscrewing	Mostly good performance
Expert 7#Digital compatibility&Shredding	Neither good nor poor performance
Expert 7#Environmental impact&Laser	Excellent performance
Expert 7#Environmental impact&Shear / Knife	Mostly good performance
Expert 7#Environmental impact&Shredding	Neither good nor poor performance
Expert 7#Integratability&Milling	Mostly good performance
Expert 7#Integratability&Rotary cutting tool	Somewhat good performance
Expert 7#Productivity&Shear / Knife	Somewhat good performance
Expert 7#Productivity&Milling	Somewhat good performance
Expert 7#Productivity&Rotary cutting tool	Somewhat good performance
Expert 7#Productivity&Robotic unscrewing	Neither good nor poor performance
Expert 7#Productivity&Toolless manual removal	Very poor performance
Expert 7#Productivity&Shredding	Mostly good performance
Expert 7#Purity of outfeed&Milling	Mostly good performance
Expert 7#Purity of outfeed&Rotary cutting tool	Mostly good performance
Expert 7#Purity of outfeed&Water jet	Neither good nor poor performance
Expert 7#Qualification and availability of personnel&Laser	Mostly good performance
Expert 7#Qualification and availability of personnel&Shear / Knife	Mostly good performance
Expert 7#Qualification and availability of personnel&Milling	Mostly good performance
Expert 7#Qualification and availability of personnel&Rotary cutting tool	Mostly good performance
Expert 7#Qualification and availability of personnel&Water jet	Mostly good performance
Expert 7#Qualification and availability of personnel&Robotic unscrewing	Mostly good performance
Expert 7#Qualification and availability of personnel&Toolless manual removal	Mostly poor performance
Expert 7#Safety&Shear / Knife	Somewhat good performance
Expert 7#Safety&Milling	Somewhat good performance
Expert 7#Safety&Rotary cutting tool	Somewhat good performance
Expert 7#Safety&Water jet	Somewhat good performance
Expert 7#Safety&Toolless manual removal	Mostly poor performance
Expert 7#Safety&Shredding	Somewhat good performance
Expert 7#Scalability&Milling	Mostly good performance
Expert 7#Scalability&Water jet	Mostly good performance
Expert 7#Scalability&Robotic unscrewing	Mostly good performance
Expert 8#Adaptability&Robotic unscrewing	Somewhat good performance
Expert 8#Flexibility&Robotic unscrewing	Somewhat good performance
Expert 8#Automatability&Rotary cutting tool	Mostly good performance
Expert 8#Automatability&Robotic unscrewing	Mostly good performance
Expert 8#Capex&Laser	Mostly poor performance
Expert 8#Capex&Robotic unscrewing	Neither good nor poor performance
Expert 8#Capex&Shredding	Somewhat good performance
Expert 8#Opex&Laser	Mostly good performance
Expert 8#Opex&Milling	Somewhat poor performance
Expert 8#Opex&Shredding	Neither good nor poor performance
Expert 8#Digital compatibility&Toolless manual removal	Somewhat poor performance
Expert 8#Digital compatibility&Shredding	Somewhat good performance
Expert 8#Integratability&Rotary cutting tool	Mostly good performance
Expert 8#Integratability&Water jet	Somewhat poor performance
Expert 8#Integratability&Robotic unscrewing	Mostly good performance
Expert 8#Process robustness and reliability&Toolless manual removal	Neither good nor poor performance
Expert 8#Productivity&Water jet	Somewhat poor performance
Expert 8#Purity of outfeed&Water jet	Neither good nor poor performance
Expert 8#Qualification and availability of personnel&Laser	Mostly good performance
Expert 8#Safety&Water jet	Somewhat poor performance
Expert 8#Safety&Shredding	Mostly good performance
Expert 8#Scalability&Milling	Mostly good performance
Expert 8#Scalability&Water jet	Mostly good performance
Expert 8#Scalability&Robotic unscrewing	Mostly good performance
Expert 8#Scalability&Shredding	Somewhat good performance
Expert 8#Technology readiness&Water jet	Neither good nor poor performance
Expert 9#Adaptability&Milling	Somewhat good performance
Expert 9#Adaptability&Rotary cutting tool	Somewhat good performance
Expert 9#Adaptability&Water jet	Neither good nor poor performance
Expert 9#Adaptability&Robotic unscrewing	Mostly poor performance
Expert 9#Adaptability&Toolless manual removal	Excellent performance
Expert 9#Flexibility&Milling	Somewhat good performance
Expert 9#Flexibility&Rotary cutting tool	Somewhat good performance
Expert 9#Flexibility&Water jet	Neither good nor poor performance
Expert 9#Flexibility&Robotic unscrewing	Mostly poor performance
Expert 9#Flexibility&Toolless manual removal	Excellent performance
Expert 9#Automatability&Robotic unscrewing	Neither good nor poor performance
Expert 9#Capex&Shear / Knife	Neither good nor poor performance
Expert 9#Capex&Milling	Neither good nor poor performance
Expert 9#Capex&Water jet	Somewhat poor performance
Expert 9#Capex&Robotic unscrewing	Very poor performance
Expert 9#Capex&Shredding	Somewhat good performance
Expert 9#Opex&Water jet	Mostly poor performance
Expert 9#Opex&Robotic unscrewing	Mostly good performance
Expert 9#Opex&Shredding	Mostly good performance
Expert 9#Digital compatibility&Shear / Knife	Somewhat good performance
Expert 9#Digital compatibility&Rotary cutting tool	Somewhat good performance
Expert 9#Digital compatibility&Robotic unscrewing	Mostly good performance
Expert 9#Digital compatibility&Shredding	Neither good nor poor performance
Expert 9#Environmental impact&Laser	Mostly good performance
Expert 9#Environmental impact&Shear / Knife	Mostly good performance
Expert 9#Environmental impact&Milling	Mostly good performance
Expert 9#Environmental impact&Robotic unscrewing	Mostly good performance
Expert 9#Environmental impact&Shredding	Somewhat poor performance
Expert 9#Integratability&Toolless manual removal	Mostly good performance
Expert 9#Integratability&Shredding	Mostly good performance
Expert 9#Process robustness and reliability&Water jet	Mostly poor performance
Expert 9#Process robustness and reliability&Robotic unscrewing	Mostly poor performance
Expert 9#Process robustness and reliability&Toolless manual removal	Mostly good performance
Expert 9#Productivity&Laser	Somewhat good performance
Expert 9#Productivity&Water jet	Mostly poor performance
Expert 9#Productivity&Robotic unscrewing	Mostly poor performance
Expert 9#Productivity&Toolless manual removal	Somewhat poor performance
Expert 9#Purity of outfeed&Milling	Somewhat poor performance
Expert 9#Purity of outfeed&Water jet	Mostly good performance
Expert 9#Qualification and availability of personnel&Laser	Neither good nor poor performance
Expert 9#Qualification and availability of personnel&Shear / Knife	Neither good nor poor performance
Expert 9#Qualification and availability of personnel&Milling	Neither good nor poor performance
Expert 9#Qualification and availability of personnel&Rotary cutting tool	Neither good nor poor performance
Expert 9#Qualification and availability of personnel&Water jet	Neither good nor poor performance
Expert 9#Qualification and availability of personnel&Robotic unscrewing	Very poor performance
Expert 9#Qualification and availability of personnel&Toolless manual removal	Neither good nor poor performance
Expert 9#Repurposability&Milling	Neither good nor poor performance
Expert 9#Safety&Shear / Knife	Somewhat poor performance
Expert 9#Safety&Milling	Neither good nor poor performance
Expert 9#Safety&Rotary cutting tool	Somewhat poor performance
Expert 9#Safety&Water jet	Neither good nor poor performance
Expert 9#Safety&Robotic unscrewing	Somewhat good performance
Expert 9#Safety&Toolless manual removal	Somewhat poor performance
Expert 9#Scalability&Shear / Knife	Somewhat good performance
Expert 9#Scalability&Milling	Somewhat good performance
Expert 9#Scalability&Rotary cutting tool	Neither good nor poor performance
Expert 9#Scalability&Water jet	Somewhat good performance
Expert 9#Scalability&Shredding	Mostly good performance
Expert 9#Technology readiness&Laser	Neither good nor poor performance
Expert 9#Technology readiness&Shear / Knife	Neither good nor poor performance
Expert 9#Technology readiness&Milling	Neither good nor poor performance
Expert 9#Technology readiness&Water jet	Somewhat poor performance
Expert 9#Technology readiness&Robotic unscrewing	Somewhat poor performance
Expert 10#Flexibility&Robotic unscrewing	Somewhat good performance
Expert 10#Automatability&Shear / Knife	Somewhat good performance
Expert 10#Automatability&Milling	Somewhat good performance
Expert 10#Automatability&Water jet	Somewhat good performance
Expert 10#Capex&Laser	Neither good nor poor performance
Expert 10#Capex&Milling	Somewhat good performance
Expert 10#Capex&Water jet	Somewhat good performance
Expert 10#Capex&Robotic unscrewing	Somewhat good performance
Expert 10#Opex&Toolless manual removal	Neither good nor poor performance
Expert 10#Opex&Shredding	Somewhat poor performance
Expert 10#Digital compatibility&Shear / Knife	Mostly good performance
Expert 10#Digital compatibility&Rotary cutting tool	Mostly good performance
Expert 10#Digital compatibility&Toolless manual removal	Neither good nor poor performance
Expert 10#Environmental impact&Laser	Mostly good performance
Expert 10#Environmental impact&Shear / Knife	Mostly good performance
Expert 10#Environmental impact&Milling	Mostly good performance
Expert 10#Environmental impact&Rotary cutting tool	Mostly good performance
Expert 10#Environmental impact&Robotic unscrewing	Excellent performance
Expert 10#Integratability&Rotary cutting tool	Mostly good performance
Expert 10#Integratability&Toolless manual removal	Mostly good performance
Expert 10#Process robustness and reliability&Shear / Knife	Somewhat good performance
Expert 10#Process robustness and reliability&Milling	Somewhat good performance
Expert 10#Process robustness and reliability&Rotary cutting tool	Somewhat good performance
Expert 10#Productivity&Shear / Knife	Neither good nor poor performance
Expert 10#Productivity&Milling	Somewhat good performance
Expert 10#Productivity&Rotary cutting tool	Somewhat good performance
Expert 10#Productivity&Robotic unscrewing	Somewhat poor performance
Expert 10#Productivity&Toolless manual removal	Neither good nor poor performance
Expert 10#Purity of outfeed&Toolless manual removal	Mostly good performance
Expert 10#Safety&Water jet	Somewhat good performance
Expert 10#Safety&Shredding	Mostly good performance
Expert 10#Scalability&Milling	Mostly good performance
Expert 10#Scalability&Robotic unscrewing	Mostly good performance
Expert 11#Adaptability&Water jet	Mostly good performance
Expert 11#Adaptability&Robotic unscrewing	Mostly good performance
Expert 11#Adaptability&Shredding	Mostly good performance
Expert 11#Flexibility&Water jet	Mostly good performance
Expert 11#Flexibility&Robotic unscrewing	Mostly good performance
Expert 11#Flexibility&Shredding	Mostly good performance
Expert 11#Automatability&Rotary cutting tool	Mostly good performance
Expert 11#Automatability&Robotic unscrewing	Mostly good performance
Expert 11#Capex&Shear / Knife	Mostly good performance
Expert 11#Capex&Milling	Somewhat poor performance
Expert 11#Capex&Rotary cutting tool	Mostly good performance
Expert 11#Opex&Laser	Somewhat good performance
Expert 11#Opex&Shear / Knife	Neither good nor poor performance
Expert 11#Opex&Rotary cutting tool	Neither good nor poor performance
Expert 11#Opex&Robotic unscrewing	Mostly good performance
Expert 11#Opex&Shredding	Somewhat poor performance
Expert 11#Digital compatibility&Water jet	Mostly good performance
Expert 11#Digital compatibility&Robotic unscrewing	Mostly good performance
Expert 11#Digital compatibility&Shredding	Somewhat good performance
Expert 11#Environmental impact&Laser	Neither good nor poor performance
Expert 11#Environmental impact&Shear / Knife	Neither good nor poor performance
Expert 11#Environmental impact&Milling	Neither good nor poor performance
Expert 11#Environmental impact&Rotary cutting tool	Neither good nor poor performance
Expert 11#Environmental impact&Water jet	Mostly poor performance
Expert 11#Environmental impact&Shredding	Mostly poor performance
Expert 11#Integratability&Milling	Mostly good performance
Expert 11#Integratability&Water jet	Mostly good performance
Expert 11#Integratability&Robotic unscrewing	Mostly good performance
Expert 11#Integratability&Toolless manual removal	Mostly poor performance
Expert 11#Process robustness and reliability&Milling	Mostly good performance
Expert 11#Process robustness and reliability&Toolless manual removal	Mostly good performance
Expert 11#Process robustness and reliability&Shredding	Somewhat poor performance
Expert 11#Productivity&Milling	Mostly good performance
Expert 11#Qualification and availability of personnel&Laser	Somewhat poor performance
Expert 11#Qualification and availability of personnel&Milling	Somewhat poor performance
Expert 11#Qualification and availability of personnel&Water jet	Somewhat poor performance
Expert 11#Qualification and availability of personnel&Toolless manual removal	Somewhat good performance
Expert 11#Safety&Laser	Somewhat poor performance
Expert 11#Safety&Water jet	Mostly poor performance
Expert 11#Safety&Shredding	Somewhat poor performance
Expert 11#Scalability&Milling	Mostly good performance
Expert 11#Scalability&Water jet	Mostly good performance
Expert 11#Scalability&Robotic unscrewing	Mostly good performance
Expert 11#Scalability&Shredding	Excellent performance
Expert 11#Technology readiness&Laser	Neither good nor poor performance
Expert 11#Technology readiness&Shear / Knife	Neither good nor poor performance
Expert 11#Technology readiness&Milling	Neither good nor poor performance
Expert 11#Technology readiness&Rotary cutting tool	Neither good nor poor performance
Expert 11#Technology readiness&Water jet	Somewhat poor performance
Expert 11#Technology readiness&Robotic unscrewing	Somewhat good performance
Expert 12#Adaptability&Robotic unscrewing	Somewhat good performance
Expert 12#Flexibility&Robotic unscrewing	Somewhat good performance
Expert 12#Automatability&Milling	Mostly good performance
Expert 12#Automatability&Rotary cutting tool	Somewhat poor performance
Expert 12#Automatability&Water jet	Mostly good performance
Expert 12#Automatability&Robotic unscrewing	Very poor performance
Expert 12#Capex&Milling	Somewhat good performance
Expert 12#Capex&Water jet	Somewhat good performance
Expert 12#Capex&Robotic unscrewing	Somewhat good performance
Expert 12#Capex&Shredding	Somewhat good performance
Expert 12#Opex&Shear / Knife	Somewhat good performance
Expert 12#Opex&Milling	Somewhat good performance
Expert 12#Opex&Rotary cutting tool	Somewhat good performance
Expert 12#Opex&Water jet	Somewhat good performance
Expert 12#Opex&Robotic unscrewing	Somewhat good performance
Expert 12#Digital compatibility&Shear / Knife	Mostly good performance
Expert 12#Digital compatibility&Rotary cutting tool	Mostly good performance
Expert 12#Digital compatibility&Water jet	Mostly good performance
Expert 12#Digital compatibility&Shredding	Neither good nor poor performance
Expert 12#Environmental impact&Laser	Mostly good performance
Expert 12#Environmental impact&Shear / Knife	Mostly good performance
Expert 12#Environmental impact&Milling	Mostly good performance
Expert 12#Environmental impact&Rotary cutting tool	Mostly good performance
Expert 12#Environmental impact&Robotic unscrewing	Excellent performance
Expert 12#Environmental impact&Shredding	Somewhat good performance
Expert 12#Integratability&Rotary cutting tool	Mostly good performance
Expert 12#Integratability&Water jet	Neither good nor poor performance
Expert 12#Integratability&Robotic unscrewing	Somewhat good performance
Expert 12#Integratability&Toolless manual removal	Somewhat poor performance
Expert 12#Integratability&Shredding	Excellent performance
Expert 12#Process robustness and reliability&Shear / Knife	Somewhat good performance
Expert 12#Process robustness and reliability&Milling	Somewhat good performance
Expert 12#Process robustness and reliability&Rotary cutting tool	Somewhat good performance
Expert 12#Process robustness and reliability&Water jet	Somewhat good performance
Expert 12#Process robustness and reliability&Robotic unscrewing	Mostly poor performance
Expert 12#Process robustness and reliability&Toolless manual removal	Mostly good performance
Expert 12#Process robustness and reliability&Shredding	Excellent performance
Expert 12#Productivity&Shear / Knife	Neither good nor poor performance
Expert 12#Productivity&Milling	Neither good nor poor performance
Expert 12#Productivity&Rotary cutting tool	Neither good nor poor performance
Expert 12#Productivity&Water jet	Neither good nor poor performance
Expert 12#Productivity&Robotic unscrewing	Neither good nor poor performance
Expert 12#Purity of outfeed&Milling	Somewhat good performance
Expert 12#Purity of outfeed&Rotary cutting tool	Somewhat good performance
Expert 12#Purity of outfeed&Shredding	Somewhat poor performance
Expert 12#Qualification and availability of personnel&Laser	Neither good nor poor performance
Expert 12#Qualification and availability of personnel&Shear / Knife	Neither good nor poor performance
Expert 12#Qualification and availability of personnel&Milling	Neither good nor poor performance
Expert 12#Qualification and availability of personnel&Rotary cutting tool	Neither good nor poor performance
Expert 12#Qualification and availability of personnel&Water jet	Neither good nor poor performance
Expert 12#Qualification and availability of personnel&Robotic unscrewing	Neither good nor poor performance
Expert 12#Qualification and availability of personnel&Toolless manual removal	Neither good nor poor performance
Expert 12#Qualification and availability of personnel&Shredding	Neither good nor poor performance
Expert 12#Safety&Shear / Knife	Somewhat good performance
Expert 12#Safety&Milling	Somewhat good performance
Expert 12#Safety&Rotary cutting tool	Somewhat good performance
Expert 12#Safety&Water jet	Somewhat poor performance
Expert 12#Safety&Shredding	Mostly good performance
Expert 12#Scalability&Milling	Mostly good performance
Expert 12#Scalability&Water jet	Mostly good performance
Expert 12#Scalability&Robotic unscrewing	Mostly good performance
Expert 12#Technology readiness&Shear / Knife	Somewhat good performance
Expert 12#Technology readiness&Milling	Somewhat good performance
Expert 12#Technology readiness&Rotary cutting tool	Somewhat good performance
Expert 12#Technology readiness&Water jet	Somewhat good performance
Expert 13#Adaptability&Laser	Neither good nor poor performance
Expert 13#Adaptability&Robotic unscrewing	Mostly poor performance
Expert 13#Flexibility&Laser	Somewhat good performance
Expert 13#Flexibility&Robotic unscrewing	Very poor performance
Expert 13#Automatability&Rotary cutting tool	Mostly good performance
Expert 13#Automatability&Robotic unscrewing	Neither good nor poor performance
Expert 13#Capex&Robotic unscrewing	Somewhat poor performance
Expert 13#Capex&Shredding	Mostly poor performance
Expert 13#Opex&Shear / Knife	Somewhat good performance
Expert 13#Digital compatibility&Shear / Knife	Somewhat good performance
Expert 13#Digital compatibility&Rotary cutting tool	Somewhat good performance
Expert 13#Digital compatibility&Toolless manual removal	Very poor performance
Expert 13#Environmental impact&Shredding	Somewhat poor performance
Expert 13#Integratability&Laser	Somewhat good performance
Expert 13#Integratability&Toolless manual removal	Neither good nor poor performance
Expert 13#Integratability&Shredding	Somewhat good performance
Expert 13#Process robustness and reliability&Robotic unscrewing	Mostly poor performance
Expert 13#Productivity&Water jet	Somewhat good performance
Expert 13#Productivity&Robotic unscrewing	Somewhat poor performance
Expert 13#Productivity&Toolless manual removal	Very poor performance
Expert 13#Purity of outfeed&Laser	Mostly good performance
Expert 13#Purity of outfeed&Shear / Knife	Mostly good performance
Expert 13#Purity of outfeed&Milling	Mostly good performance
Expert 13#Purity of outfeed&Rotary cutting tool	Mostly good performance
Expert 13#Purity of outfeed&Robotic unscrewing	Excellent performance
Expert 13#Qualification and availability of personnel&Robotic unscrewing	Neither good nor poor performance
Expert 13#Qualification and availability of personnel&Toolless manual removal	Mostly good performance
Expert 13#Repurposability&Water jet	Neither good nor poor performance
Expert 13#Safety&Shear / Knife	Somewhat good performance
Expert 13#Safety&Milling	Somewhat good performance
Expert 13#Safety&Rotary cutting tool	Somewhat good performance
Expert 13#Safety&Water jet	Mostly good performance
Expert 13#Scalability&Laser	Mostly good performance
Expert 13#Scalability&Milling	Mostly good performance
Expert 13#Scalability&Rotary cutting tool	Mostly good performance
Expert 13#Scalability&Water jet	Mostly good performance
Expert 13#Scalability&Robotic unscrewing	Somewhat good performance
Expert 13#Scalability&Toolless manual removal	Very poor performance
Expert 13#Scalability&Shredding	Excellent performance
Expert 13#Technology readiness&Laser	Neither good nor poor performance
Expert 13#Technology readiness&Shear / Knife	Mostly good performance
Expert 13#Technology readiness&Rotary cutting tool	Neither good nor poor performance
Expert 13#Technology readiness&Water jet	Neither good nor poor performance

## Sheet: Round 2 - criteria weighting
Expert ID-Criterion	Rating
Expert 1-Adaptability	Somewhat important
Expert 1-Flexibility	Somewhat important
Expert 1-Automatability	Mostly important
Expert 1-Capex	Somewhat important
Expert 1-Opex	Mostly important
Expert 1-Digital compatibility	Mostly important
Expert 1-Environmental impact	Somewhat important
Expert 1-Integratability	Neither important nor unimportant
Expert 1-Process robustness and reliability	Mostly important
Expert 1-Productivity	Mostly important
Expert 1-Purity of outfeed	Extremely important
Expert 1-Qualification and availability of personnel	Extremely important
Expert 1-Repurposability	Extremely important
Expert 1-Safety	Mostly important
Expert 1-Scalability	Mostly important
Expert 1-Technology readiness	Mostly important
Expert 2-Adaptability	Mostly important
Expert 2-Flexibility	Somewhat important
Expert 2-Automatability	Neither important nor unimportant
Expert 2-Capex	Somewhat not important
Expert 2-Opex	Mostly important
Expert 2-Digital compatibility	Mostly important
Expert 2-Environmental impact	Somewhat important
Expert 2-Integratability	Somewhat important
Expert 2-Process robustness and reliability	Mostly important
Expert 2-Productivity	Mostly important
Expert 2-Purity of outfeed	Somewhat important
Expert 2-Qualification and availability of personnel	Mostly important
Expert 2-Repurposability	Mostly important
Expert 2-Safety	Neither important nor unimportant
Expert 2-Scalability	Somewhat not important
Expert 2-Technology readiness	Extremely important
Expert 3-Adaptability	Mostly important
Expert 3-Flexibility	Mostly important
Expert 3-Automatability	Mostly important
Expert 3-Capex	Mostly important
Expert 3-Opex	Mostly important
Expert 3-Digital compatibility	Somewhat important
Expert 3-Environmental impact	Extremely important
Expert 3-Integratability	Mostly important
Expert 3-Process robustness and reliability	Somewhat important
Expert 3-Productivity	Extremely important
Expert 3-Purity of outfeed	Mostly important
Expert 3-Qualification and availability of personnel	Somewhat important
Expert 3-Repurposability	Mostly important
Expert 3-Safety	Mostly important
Expert 3-Scalability	Mostly important
Expert 3-Technology readiness	Somewhat important
Expert 4-Adaptability	Neither important nor unimportant
Expert 4-Flexibility	Neither important nor unimportant
Expert 4-Automatability	Somewhat important
Expert 4-Capex	Mostly important
Expert 4-Opex	Mostly important
Expert 4-Digital compatibility	Neither important nor unimportant
Expert 4-Environmental impact	Mostly important
Expert 4-Integratability	Somewhat important
Expert 4-Process robustness and reliability	Somewhat important
Expert 4-Productivity	Mostly important
Expert 4-Purity of outfeed	Mostly important
Expert 4-Qualification and availability of personnel	Mostly important
Expert 4-Repurposability	Mostly important
Expert 4-Safety	Mostly important
Expert 4-Scalability	Somewhat important
Expert 4-Technology readiness	Somewhat important
Expert 5-Adaptability	Extremely important
Expert 5-Flexibility	Mostly important
Expert 5-Automatability	Mostly important
Expert 5-Capex	Mostly important
Expert 5-Opex	Mostly important
Expert 5-Digital compatibility	Mostly important
Expert 5-Environmental impact	Somewhat important
Expert 5-Integratability	Somewhat important
Expert 5-Process robustness and reliability	Extremely important
Expert 5-Productivity	Mostly important
Expert 5-Purity of outfeed	Mostly important
Expert 5-Qualification and availability of personnel	Somewhat important
Expert 5-Repurposability	Somewhat not important
Expert 5-Safety	Mostly important
Expert 5-Scalability	Extremely important
Expert 5-Technology readiness	Somewhat important
Expert 6-Adaptability	Mostly important
Expert 6-Flexibility	Somewhat important
Expert 6-Automatability	Mostly important
Expert 6-Capex	Neither important nor unimportant
Expert 6-Opex	Neither important nor unimportant
Expert 6-Digital compatibility	Mostly important
Expert 6-Environmental impact	Mostly important
Expert 6-Integratability	Somewhat important
Expert 6-Process robustness and reliability	Neither important nor unimportant
Expert 6-Productivity	Extremely important
Expert 6-Purity of outfeed	Somewhat important
Expert 6-Qualification and availability of personnel	Mostly important
Expert 6-Repurposability	Extremely important
Expert 6-Safety	Somewhat important
Expert 6-Scalability	Somewhat important
Expert 6-Technology readiness	Somewhat important
Expert 7-Adaptability	Extremely important
Expert 7-Flexibility	Mostly important
Expert 7-Automatability	Somewhat important
Expert 7-Capex	Neither important nor unimportant
Expert 7-Opex	Extremely important
Expert 7-Digital compatibility	Mostly important
Expert 7-Environmental impact	Mostly important
Expert 7-Integratability	Mostly important
Expert 7-Process robustness and reliability	Somewhat important
Expert 7-Productivity	Mostly important
Expert 7-Purity of outfeed	Somewhat important
Expert 7-Qualification and availability of personnel	Neither important nor unimportant
Expert 7-Repurposability	Neither important nor unimportant
Expert 7-Safety	Mostly important
Expert 7-Scalability	Somewhat important
Expert 7-Technology readiness	Neither important nor unimportant
Expert 8-Adaptability	Somewhat not important
Expert 8-Flexibility	Mostly important
Expert 8-Automatability	Somewhat important
Expert 8-Capex	Mostly important
Expert 8-Opex	Extremely important
Expert 8-Digital compatibility	Mostly important
Expert 8-Environmental impact	Somewhat important
Expert 8-Integratability	Mostly important
Expert 8-Process robustness and reliability	Somewhat important
Expert 8-Productivity	Somewhat important
Expert 8-Purity of outfeed	Extremely important
Expert 8-Qualification and availability of personnel	Extremely important
Expert 8-Repurposability	Mostly important
Expert 8-Safety	Somewhat important
Expert 8-Scalability	Extremely important
Expert 8-Technology readiness	Mostly important
Expert 9-Adaptability	Mostly important
Expert 9-Flexibility	Mostly important
Expert 9-Automatability	Somewhat important
Expert 9-Capex	Somewhat important
Expert 9-Opex	Somewhat important
Expert 9-Digital compatibility	Somewhat important
Expert 9-Environmental impact	Extremely important
Expert 9-Integratability	Mostly important
Expert 9-Process robustness and reliability	Mostly important
Expert 9-Productivity	Neither important nor unimportant
Expert 9-Purity of outfeed	Neither important nor unimportant
Expert 9-Qualification and availability of personnel	Mostly important
Expert 9-Repurposability	Extremely important
Expert 9-Safety	Extremely important
Expert 9-Scalability	Mostly important
Expert 9-Technology readiness	Mostly important
Expert 10-Adaptability	Neither important nor unimportant
Expert 10-Flexibility	Somewhat important
Expert 10-Automatability	Neither important nor unimportant
Expert 10-Capex	Extremely important
Expert 10-Opex	Extremely important
Expert 10-Digital compatibility	Neither important nor unimportant
Expert 10-Environmental impact	Extremely important
Expert 10-Integratability	Extremely important
Expert 10-Process robustness and reliability	Neither important nor unimportant
Expert 10-Productivity	Extremely important
Expert 10-Purity of outfeed	Mostly important
Expert 10-Qualification and availability of personnel	Mostly important
Expert 10-Repurposability	Mostly important
Expert 10-Safety	Mostly important
Expert 10-Scalability	Mostly important
Expert 10-Technology readiness	Extremely important
Expert 11-Adaptability	Mostly important
Expert 11-Flexibility	Somewhat important
Expert 11-Automatability	Extremely important
Expert 11-Capex	Somewhat important
Expert 11-Opex	Somewhat important
Expert 11-Digital compatibility	Mostly important
Expert 11-Environmental impact	Neither important nor unimportant
Expert 11-Integratability	Mostly important
Expert 11-Process robustness and reliability	Extremely important
Expert 11-Productivity	Somewhat important
Expert 11-Purity of outfeed	Somewhat important
Expert 11-Qualification and availability of personnel	Mostly important
Expert 11-Repurposability	Mostly important
Expert 11-Safety	Mostly important
Expert 11-Scalability	Somewhat important
Expert 11-Technology readiness	Mostly important
Expert 12-Adaptability	Neither important nor unimportant
Expert 12-Flexibility	Mostly important
Expert 12-Automatability	Mostly important
Expert 12-Capex	Extremely important
Expert 12-Opex	Somewhat important
Expert 12-Digital compatibility	Somewhat important
Expert 12-Environmental impact	Extremely important
Expert 12-Integratability	Somewhat important
Expert 12-Process robustness and reliability	Extremely important
Expert 12-Productivity	Mostly not important
Expert 12-Purity of outfeed	Somewhat important
Expert 12-Qualification and availability of personnel	Mostly important
Expert 12-Repurposability	Mostly important
Expert 12-Safety	Mostly important
Expert 12-Scalability	Mostly important
Expert 12-Technology readiness	Somewhat important
Expert 13-Adaptability	Somewhat important
Expert 13-Flexibility	Mostly not important
Expert 13-Automatability	Extremely important
Expert 13-Capex	Extremely important
Expert 13-Opex	Somewhat not important
Expert 13-Digital compatibility	Extremely important
Expert 13-Environmental impact	Extremely important
Expert 13-Integratability	Neither important nor unimportant
Expert 13-Process robustness and reliability	Somewhat important
Expert 13-Productivity	Somewhat important
Expert 13-Purity of outfeed	Somewhat important
Expert 13-Qualification and availability of personnel	Somewhat important
Expert 13-Repurposability	Somewhat important
Expert 13-Safety	Somewhat not important
Expert 13-Scalability	Somewhat important
Expert 13-Technology readiness	Neither important nor unimportant
